# Supplementary material for: A Machine Learning Approach to Build and Evaluate a Molecular Prognostic Model for Endometrial Cancer Based on Tumour Microenvironment
Source: J Cell Mol Med. 2025 Feb 21;29(4):e70316. doi: 10.1111/jcmm.70316 (PMC11843467; doi:10.1111/jcmm.70316)
Supplement: Supplementary file 1 — Data S1 This table presents the statistical results of the impact on survival of patients with endometrial cancer, and we consider any combination of conditions with a p‐value of < 0.05 to be a statistically significant impact factor. The first column is the influencing factor, the second column is the statistical p‐value, and the third column is the hazard ratio. [file JCMM-29-e70316-s001.xlsx]

## Sheet: Test
pred	pval	HR
Age+BMI	0.390088	1.60011
Age+Menopause	0.428933	0.976215
Age+Gestation	0.360718	1.9725
Age+Endometrial_hyperplasia	0.600782	1.68654
Age+Histologic_differentiation	0.00157916	1.04826
Age+Histologic_differentiation+Stage	0	0.772226
Age+Histologic_differentiation+Stage+Deep_myometrial_invasion	0	0.911001
Age+Histologic_differentiation+Stage+Deep_myometrial_invasion+LVSI	0	1.84701
Age+Histologic_differentiation+Stage+Deep_myometrial_invasion+LVSI+Tumor_size	0	1.74408
Age+Histologic_differentiation+Stage+Deep_myometrial_invasion+LVSI+P53	0	1.52545
Age+Histologic_differentiation+Stage+Deep_myometrial_invasion+LVSI+MMR	0	1.86588
Age+Histologic_differentiation+Stage+Deep_myometrial_invasion+LVSI+ER	0	2.22295
Age+Histologic_differentiation+Stage+Deep_myometrial_invasion+LVSI+PR	0	1.7694
Age+Histologic_differentiation+Stage+Deep_myometrial_invasion+LVSI+ki67	0	1.94827
Age+Histologic_differentiation+Stage+Deep_myometrial_invasion+LVSI+Surgical_therapy	0	2.07221
Age+Histologic_differentiation+Stage+Deep_myometrial_invasion+Tumor_size	0	0.895213
Age+Histologic_differentiation+Stage+Deep_myometrial_invasion+Tumor_size+P53	0	0.893265
Age+Histologic_differentiation+Stage+Deep_myometrial_invasion+Tumor_size+MMR	0	0.905887
Age+Histologic_differentiation+Stage+Deep_myometrial_invasion+Tumor_size+ER	0	0.999278
Age+Histologic_differentiation+Stage+Deep_myometrial_invasion+Tumor_size+PR	0	0.825807
Age+Histologic_differentiation+Stage+Deep_myometrial_invasion+Tumor_size+ki67	0	0.902486
Age+Histologic_differentiation+Stage+Deep_myometrial_invasion+Tumor_size+Surgical_therapy	0	0.993977
Age+Histologic_differentiation+Stage+Deep_myometrial_invasion+P53	0	0.95352
Age+Histologic_differentiation+Stage+Deep_myometrial_invasion+P53+MMR	0	0.623233
Age+Histologic_differentiation+Stage+Deep_myometrial_invasion+P53+ER	0	1.70268
Age+Histologic_differentiation+Stage+Deep_myometrial_invasion+P53+PR	0	1.383
Age+Histologic_differentiation+Stage+Deep_myometrial_invasion+P53+ki67	0	1.0233
Age+Histologic_differentiation+Stage+Deep_myometrial_invasion+P53+Surgical_therapy	0	0.869766
Age+Histologic_differentiation+Stage+Deep_myometrial_invasion+MMR	0	1.03696
Age+Histologic_differentiation+Stage+Deep_myometrial_invasion+MMR+ER	0	1.28031
Age+Histologic_differentiation+Stage+Deep_myometrial_invasion+MMR+PR	0	0.931465
Age+Histologic_differentiation+Stage+Deep_myometrial_invasion+MMR+ki67	0	1.02057
Age+Histologic_differentiation+Stage+Deep_myometrial_invasion+MMR+Surgical_therapy	0	1.12691
Age+Histologic_differentiation+Stage+Deep_myometrial_invasion+ER	0	0.960649
Age+Histologic_differentiation+Stage+Deep_myometrial_invasion+ER+PR	0	0.849496
Age+Histologic_differentiation+Stage+Deep_myometrial_invasion+ER+ki67	0	0.947962
Age+Histologic_differentiation+Stage+Deep_myometrial_invasion+ER+Surgical_therapy	0	1.01079
Age+Histologic_differentiation+Stage+Deep_myometrial_invasion+PR	0	0.837771
Age+Histologic_differentiation+Stage+Deep_myometrial_invasion+PR+ki67	0	0.826935
Age+Histologic_differentiation+Stage+Deep_myometrial_invasion+PR+Surgical_therapy	0	0.902608
Age+Histologic_differentiation+Stage+Deep_myometrial_invasion+ki67	0	0.892171
Age+Histologic_differentiation+Stage+Deep_myometrial_invasion+ki67+Surgical_therapy	0	0.988829
Age+Histologic_differentiation+Stage+Deep_myometrial_invasion+Surgical_therapy	0	0.972847
Age+Histologic_differentiation+Stage+LVSI	0	1.82449
Age+Histologic_differentiation+Stage+LVSI+Tumor_size	0	1.77846
Age+Histologic_differentiation+Stage+LVSI+Tumor_size+P53	0	1.5606
Age+Histologic_differentiation+Stage+LVSI+Tumor_size+MMR	0	1.75617
Age+Histologic_differentiation+Stage+LVSI+Tumor_size+ER	0	1.89981
Age+Histologic_differentiation+Stage+LVSI+Tumor_size+PR	0	1.59555
Age+Histologic_differentiation+Stage+LVSI+Tumor_size+ki67	0	1.82013
Age+Histologic_differentiation+Stage+LVSI+Tumor_size+Surgical_therapy	0	2.14668
Age+Histologic_differentiation+Stage+LVSI+P53	0	1.59954
Age+Histologic_differentiation+Stage+LVSI+P53+MMR	0	1.49962
Age+Histologic_differentiation+Stage+LVSI+P53+ER	0	2.18559
Age+Histologic_differentiation+Stage+LVSI+P53+PR	0	1.90681
Age+Histologic_differentiation+Stage+LVSI+P53+ki67	0	1.61397
Age+Histologic_differentiation+Stage+LVSI+P53+Surgical_therapy	0	1.59111
Age+Histologic_differentiation+Stage+LVSI+MMR	0	1.8154
Age+Histologic_differentiation+Stage+LVSI+MMR+ER	0	1.96974
Age+Histologic_differentiation+Stage+LVSI+MMR+PR	0	1.65663
Age+Histologic_differentiation+Stage+LVSI+MMR+ki67	0	1.87898
Age+Histologic_differentiation+Stage+LVSI+MMR+Surgical_therapy	0	2.19172
Age+Histologic_differentiation+Stage+LVSI+ER	0	1.99651
Age+Histologic_differentiation+Stage+LVSI+ER+PR	0	1.78071
Age+Histologic_differentiation+Stage+LVSI+ER+ki67	0	1.99482
Age+Histologic_differentiation+Stage+LVSI+ER+Surgical_therapy	0	2.57361
Age+Histologic_differentiation+Stage+LVSI+PR	0	1.70438
Age+Histologic_differentiation+Stage+LVSI+PR+ki67	0	1.77609
Age+Histologic_differentiation+Stage+LVSI+PR+Surgical_therapy	0	2.1284
Age+Histologic_differentiation+Stage+LVSI+ki67	0	1.90898
Age+Histologic_differentiation+Stage+LVSI+ki67+Surgical_therapy	0	2.18565
Age+Histologic_differentiation+Stage+LVSI+Surgical_therapy	0	2.17122
Age+Histologic_differentiation+Stage+Tumor_size	0	0.865122
Age+Histologic_differentiation+Stage+Tumor_size+P53	0	1.00906
Age+Histologic_differentiation+Stage+Tumor_size+P53+MMR	0	0.659207
Age+Histologic_differentiation+Stage+Tumor_size+P53+ER	0	1.84327
Age+Histologic_differentiation+Stage+Tumor_size+P53+PR	0	1.51181
Age+Histologic_differentiation+Stage+Tumor_size+P53+ki67	0	1.08291
Age+Histologic_differentiation+Stage+Tumor_size+P53+Surgical_therapy	0	0.99499
Age+Histologic_differentiation+Stage+Tumor_size+MMR	0	0.999021
Age+Histologic_differentiation+Stage+Tumor_size+MMR+ER	0	1.13163
Age+Histologic_differentiation+Stage+Tumor_size+MMR+PR	0	0.801912
Age+Histologic_differentiation+Stage+Tumor_size+MMR+ki67	0	0.978809
Age+Histologic_differentiation+Stage+Tumor_size+MMR+Surgical_therapy	0	1.21417
Age+Histologic_differentiation+Stage+Tumor_size+ER	0	0.902361
Age+Histologic_differentiation+Stage+Tumor_size+ER+PR	0	0.727371
Age+Histologic_differentiation+Stage+Tumor_size+ER+ki67	0	0.876767
Age+Histologic_differentiation+Stage+Tumor_size+ER+Surgical_therapy	0	1.19942
Age+Histologic_differentiation+Stage+Tumor_size+PR	0	0.721333
Age+Histologic_differentiation+Stage+Tumor_size+PR+ki67	0	0.714279
Age+Histologic_differentiation+Stage+Tumor_size+PR+Surgical_therapy	0	0.982557
Age+Histologic_differentiation+Stage+Tumor_size+ki67	0	0.841008
Age+Histologic_differentiation+Stage+Tumor_size+ki67+Surgical_therapy	0	1.22936
Age+Histologic_differentiation+Stage+Tumor_size+Surgical_therapy	0	1.10768
Age+Histologic_differentiation+Stage+P53	0	1.01637
Age+Histologic_differentiation+Stage+P53+MMR	0	0.696266
Age+Histologic_differentiation+Stage+P53+MMR+ER	0	1.55084
Age+Histologic_differentiation+Stage+P53+MMR+PR	0	1.02304
Age+Histologic_differentiation+Stage+P53+MMR+ki67	0	0.822708
Age+Histologic_differentiation+Stage+P53+MMR+Surgical_therapy	0	0.61406
Age+Histologic_differentiation+Stage+P53+ER	0	1.83098
Age+Histologic_differentiation+Stage+P53+ER+PR	0	1.77108
Age+Histologic_differentiation+Stage+P53+ER+ki67	0	1.94294
Age+Histologic_differentiation+Stage+P53+ER+Surgical_therapy	0	1.80298
Age+Histologic_differentiation+Stage+P53+PR	0	1.48965
Age+Histologic_differentiation+Stage+P53+PR+ki67	0	1.54806
Age+Histologic_differentiation+Stage+P53+PR+Surgical_therapy	0	1.43819
Age+Histologic_differentiation+Stage+P53+ki67	0	1.0749
Age+Histologic_differentiation+Stage+P53+ki67+Surgical_therapy	0	1.03585
Age+Histologic_differentiation+Stage+P53+Surgical_therapy	0	0.953287
Age+Histologic_differentiation+Stage+MMR	0	1.05809
Age+Histologic_differentiation+Stage+MMR+ER	0	1.19804
Age+Histologic_differentiation+Stage+MMR+ER+PR	0	0.951739
Age+Histologic_differentiation+Stage+MMR+ER+ki67	0	1.16559
Age+Histologic_differentiation+Stage+MMR+ER+Surgical_therapy	0	1.44642
Age+Histologic_differentiation+Stage+MMR+PR	0	0.903196
Age+Histologic_differentiation+Stage+MMR+PR+ki67	0	0.883678
Age+Histologic_differentiation+Stage+MMR+PR+Surgical_therapy	0	1.12002
Age+Histologic_differentiation+Stage+MMR+ki67	0	1.02344
Age+Histologic_differentiation+Stage+MMR+ki67+Surgical_therapy	0	1.25647
Age+Histologic_differentiation+Stage+MMR+Surgical_therapy	0	1.25294
Age+Histologic_differentiation+Stage+ER	0	0.782589
Age+Histologic_differentiation+Stage+ER+PR	0	0.652005
Age+Histologic_differentiation+Stage+ER+PR+ki67	0	0.629005
Age+Histologic_differentiation+Stage+ER+PR+Surgical_therapy	0	0.838942
Age+Histologic_differentiation+Stage+ER+ki67	0	0.737478
Age+Histologic_differentiation+Stage+ER+ki67+Surgical_therapy	0	0.948705
Age+Histologic_differentiation+Stage+ER+Surgical_therapy	0	0.962375
Age+Histologic_differentiation+Stage+PR	0	0.658716
Age+Histologic_differentiation+Stage+PR+ki67	0	0.634465
Age+Histologic_differentiation+Stage+PR+ki67+Surgical_therapy	0	0.838217
Age+Histologic_differentiation+Stage+PR+Surgical_therapy	0	0.837876
Age+Histologic_differentiation+Stage+ki67	0	0.727388
Age+Histologic_differentiation+Stage+ki67+Surgical_therapy	0	0.934324
Age+Histologic_differentiation+Stage+Surgical_therapy	0	0.947694
Age+Histologic_differentiation+Deep_myometrial_invasion	0.0001945	0.820747
Age+Histologic_differentiation+Deep_myometrial_invasion+LVSI	2.10302e-05	1.68508
Age+Histologic_differentiation+Deep_myometrial_invasion+LVSI+Tumor_size	9.71724e-06	1.30796
Age+Histologic_differentiation+Deep_myometrial_invasion+LVSI+Tumor_size+P53	2.24264e-05	1.24263
Age+Histologic_differentiation+Deep_myometrial_invasion+LVSI+Tumor_size+MMR	2.86389e-05	1.30866
Age+Histologic_differentiation+Deep_myometrial_invasion+LVSI+Tumor_size+ER	7.63425e-05	1.67278
Age+Histologic_differentiation+Deep_myometrial_invasion+LVSI+Tumor_size+PR	4.30199e-05	1.45759
Age+Histologic_differentiation+Deep_myometrial_invasion+LVSI+Tumor_size+ki67	2.90125e-05	1.20911
Age+Histologic_differentiation+Deep_myometrial_invasion+LVSI+Tumor_size+Surgical_therapy	1.90136e-05	0.975269
Age+Histologic_differentiation+Deep_myometrial_invasion+LVSI+P53	1.89843e-05	1.46844
Age+Histologic_differentiation+Deep_myometrial_invasion+LVSI+P53+MMR	7.74953e-05	1.46981
Age+Histologic_differentiation+Deep_myometrial_invasion+LVSI+P53+ER	0.000224244	1.7708
Age+Histologic_differentiation+Deep_myometrial_invasion+LVSI+P53+PR	0.000120763	1.63127
Age+Histologic_differentiation+Deep_myometrial_invasion+LVSI+P53+ki67	4.90669e-05	1.47537
Age+Histologic_differentiation+Deep_myometrial_invasion+LVSI+P53+Surgical_therapy	8.75309e-05	0.759417
Age+Histologic_differentiation+Deep_myometrial_invasion+LVSI+MMR	5.19453e-05	1.67434
Age+Histologic_differentiation+Deep_myometrial_invasion+LVSI+MMR+ER	0.000254713	2.04229
Age+Histologic_differentiation+Deep_myometrial_invasion+LVSI+MMR+PR	0.000186367	1.79194
Age+Histologic_differentiation+Deep_myometrial_invasion+LVSI+MMR+ki67	0.000117755	1.68433
Age+Histologic_differentiation+Deep_myometrial_invasion+LVSI+MMR+Surgical_therapy	6.67235e-05	1.17176
Age+Histologic_differentiation+Deep_myometrial_invasion+LVSI+ER	0.000136116	2.08741
Age+Histologic_differentiation+Deep_myometrial_invasion+LVSI+ER+PR	0.000180496	1.98764
Age+Histologic_differentiation+Deep_myometrial_invasion+LVSI+ER+ki67	0.000266503	2.03014
Age+Histologic_differentiation+Deep_myometrial_invasion+LVSI+ER+Surgical_therapy	0.00016728	1.64388
Age+Histologic_differentiation+Deep_myometrial_invasion+LVSI+PR	8.66361e-05	1.80721
Age+Histologic_differentiation+Deep_myometrial_invasion+LVSI+PR+ki67	0.000173539	1.76775
Age+Histologic_differentiation+Deep_myometrial_invasion+LVSI+PR+Surgical_therapy	7.84209e-05	1.23106
Age+Histologic_differentiation+Deep_myometrial_invasion+LVSI+ki67	5.44615e-05	1.68912
Age+Histologic_differentiation+Deep_myometrial_invasion+LVSI+ki67+Surgical_therapy	0.000141195	1.10954
Age+Histologic_differentiation+Deep_myometrial_invasion+LVSI+Surgical_therapy	2.74426e-05	1.17218
Age+Histologic_differentiation+Deep_myometrial_invasion+Tumor_size	8.66047e-06	0.418255
Age+Histologic_differentiation+Deep_myometrial_invasion+Tumor_size+P53	3.76626e-06	0.692122
Age+Histologic_differentiation+Deep_myometrial_invasion+Tumor_size+P53+MMR	2.37586e-05	0.65125
Age+Histologic_differentiation+Deep_myometrial_invasion+Tumor_size+P53+ER	5.30624e-06	0.307328
Age+Histologic_differentiation+Deep_myometrial_invasion+Tumor_size+P53+PR	1.09841e-05	0.595912
Age+Histologic_differentiation+Deep_myometrial_invasion+Tumor_size+P53+ki67	1.00753e-05	0.715932
Age+Histologic_differentiation+Deep_myometrial_invasion+Tumor_size+P53+Surgical_therapy	8.28396e-06	-0.316749
Age+Histologic_differentiation+Deep_myometrial_invasion+Tumor_size+MMR	2.77213e-05	0.426841
Age+Histologic_differentiation+Deep_myometrial_invasion+Tumor_size+MMR+ER	2.87595e-05	0.344276
Age+Histologic_differentiation+Deep_myometrial_invasion+Tumor_size+MMR+PR	6.96192e-05	0.401202
Age+Histologic_differentiation+Deep_myometrial_invasion+Tumor_size+MMR+ki67	6.7039e-05	0.417476
Age+Histologic_differentiation+Deep_myometrial_invasion+Tumor_size+MMR+Surgical_therapy	1.24181e-05	-0.106155
Age+Histologic_differentiation+Deep_myometrial_invasion+Tumor_size+ER	1.06477e-05	0.338032
Age+Histologic_differentiation+Deep_myometrial_invasion+Tumor_size+ER+PR	1.48054e-05	0.478193
Age+Histologic_differentiation+Deep_myometrial_invasion+Tumor_size+ER+ki67	2.78106e-05	0.283275
Age+Histologic_differentiation+Deep_myometrial_invasion+Tumor_size+ER+Surgical_therapy	9.18573e-06	0.0697426
Age+Histologic_differentiation+Deep_myometrial_invasion+Tumor_size+PR	2.47391e-05	0.388472
Age+Histologic_differentiation+Deep_myometrial_invasion+Tumor_size+PR+ki67	6.07699e-05	0.359483
Age+Histologic_differentiation+Deep_myometrial_invasion+Tumor_size+PR+Surgical_therapy	9.9917e-06	-0.147714
Age+Histologic_differentiation+Deep_myometrial_invasion+Tumor_size+ki67	2.32271e-05	0.407008
Age+Histologic_differentiation+Deep_myometrial_invasion+Tumor_size+ki67+Surgical_therapy	1.09523e-05	-0.215606
Age+Histologic_differentiation+Deep_myometrial_invasion+Tumor_size+Surgical_therapy	4.12566e-06	-0.117472
Age+Histologic_differentiation+Deep_myometrial_invasion+P53	2.25646e-06	0.848996
Age+Histologic_differentiation+Deep_myometrial_invasion+P53+MMR	1.58378e-05	0.826692
Age+Histologic_differentiation+Deep_myometrial_invasion+P53+MMR+ER	1.24378e-05	0.601391
Age+Histologic_differentiation+Deep_myometrial_invasion+P53+MMR+PR	3.56549e-05	0.739653
Age+Histologic_differentiation+Deep_myometrial_invasion+P53+MMR+ki67	4.14856e-05	0.866674
Age+Histologic_differentiation+Deep_myometrial_invasion+P53+MMR+Surgical_therapy	2.95207e-05	-0.256848
Age+Histologic_differentiation+Deep_myometrial_invasion+P53+ER	2.23765e-06	0.602361
Age+Histologic_differentiation+Deep_myometrial_invasion+P53+ER+PR	4.22654e-06	0.623078
Age+Histologic_differentiation+Deep_myometrial_invasion+P53+ER+ki67	6.33353e-06	0.631773
Age+Histologic_differentiation+Deep_myometrial_invasion+P53+ER+Surgical_therapy	5.85148e-06	-0.223476
Age+Histologic_differentiation+Deep_myometrial_invasion+P53+PR	6.2453e-06	0.752514
Age+Histologic_differentiation+Deep_myometrial_invasion+P53+PR+ki67	1.60537e-05	0.774159
Age+Histologic_differentiation+Deep_myometrial_invasion+P53+PR+Surgical_therapy	1.24381e-05	-0.225384
Age+Histologic_differentiation+Deep_myometrial_invasion+P53+ki67	6.42699e-06	0.871757
Age+Histologic_differentiation+Deep_myometrial_invasion+P53+ki67+Surgical_therapy	1.27823e-05	-0.238888
Age+Histologic_differentiation+Deep_myometrial_invasion+P53+Surgical_therapy	5.15241e-06	-0.250307
Age+Histologic_differentiation+Deep_myometrial_invasion+MMR	0.000421719	0.808355
Age+Histologic_differentiation+Deep_myometrial_invasion+MMR+ER	0.000532392	0.773828
Age+Histologic_differentiation+Deep_myometrial_invasion+MMR+ER+PR	0.000497847	1.05842
Age+Histologic_differentiation+Deep_myometrial_invasion+MMR+ER+ki67	0.00108347	0.823802
Age+Histologic_differentiation+Deep_myometrial_invasion+MMR+ER+Surgical_therapy	0.000277702	-0.0512034
Age+Histologic_differentiation+Deep_myometrial_invasion+MMR+PR	0.000982425	0.81115
Age+Histologic_differentiation+Deep_myometrial_invasion+MMR+PR+ki67	0.00199522	0.866321
Age+Histologic_differentiation+Deep_myometrial_invasion+MMR+PR+Surgical_therapy	0.000343744	-0.158488
Age+Histologic_differentiation+Deep_myometrial_invasion+MMR+ki67	0.000944349	0.857589
Age+Histologic_differentiation+Deep_myometrial_invasion+MMR+ki67+Surgical_therapy	0.00038264	-0.144904
Age+Histologic_differentiation+Deep_myometrial_invasion+MMR+Surgical_therapy	0.000165996	-0.140464
Age+Histologic_differentiation+Deep_myometrial_invasion+ER	0.000332297	0.808536
Age+Histologic_differentiation+Deep_myometrial_invasion+ER+PR	0.000269283	1.07665
Age+Histologic_differentiation+Deep_myometrial_invasion+ER+PR+ki67	0.000558274	1.16959
Age+Histologic_differentiation+Deep_myometrial_invasion+ER+PR+Surgical_therapy	0.000104031	0.151667
Age+Histologic_differentiation+Deep_myometrial_invasion+ER+ki67	0.000712515	0.878197
Age+Histologic_differentiation+Deep_myometrial_invasion+ER+ki67+Surgical_therapy	0.000330979	-0.0542846
Age+Histologic_differentiation+Deep_myometrial_invasion+ER+Surgical_therapy	0.000144757	-0.0581111
Age+Histologic_differentiation+Deep_myometrial_invasion+PR	0.000493675	0.835122
Age+Histologic_differentiation+Deep_myometrial_invasion+PR+ki67	0.00108305	0.90133
Age+Histologic_differentiation+Deep_myometrial_invasion+PR+ki67+Surgical_therapy	0.000334801	-0.139517
Age+Histologic_differentiation+Deep_myometrial_invasion+PR+Surgical_therapy	0.000149894	-0.158614
Age+Histologic_differentiation+Deep_myometrial_invasion+ki67	0.00048023	0.880935
Age+Histologic_differentiation+Deep_myometrial_invasion+ki67+Surgical_therapy	0.000179526	-0.138815
Age+Histologic_differentiation+Deep_myometrial_invasion+Surgical_therapy	7.14438e-05	-0.139709
Age+Histologic_differentiation+LVSI	0.000141854	1.76643
Age+Histologic_differentiation+LVSI+Tumor_size	7.62299e-05	1.54783
Age+Histologic_differentiation+LVSI+Tumor_size+P53	4.65477e-05	1.44617
Age+Histologic_differentiation+LVSI+Tumor_size+P53+MMR	0.000148341	1.40085
Age+Histologic_differentiation+LVSI+Tumor_size+P53+ER	7.42106e-05	1.66235
Age+Histologic_differentiation+LVSI+Tumor_size+P53+PR	0.000114352	1.5739
Age+Histologic_differentiation+LVSI+Tumor_size+P53+ki67	0.000115494	1.33619
Age+Histologic_differentiation+LVSI+Tumor_size+P53+Surgical_therapy	0.000105804	0.520781
Age+Histologic_differentiation+LVSI+Tumor_size+MMR	0.000188477	1.55004
Age+Histologic_differentiation+LVSI+Tumor_size+MMR+ER	0.000370993	1.67725
Age+Histologic_differentiation+LVSI+Tumor_size+MMR+PR	0.000433459	1.57355
Age+Histologic_differentiation+LVSI+Tumor_size+MMR+ki67	0.000381898	1.39614
Age+Histologic_differentiation+LVSI+Tumor_size+MMR+Surgical_therapy	0.000206449	1.08461
Age+Histologic_differentiation+LVSI+Tumor_size+ER	0.000170301	1.66727
Age+Histologic_differentiation+LVSI+Tumor_size+ER+PR	0.000258256	1.51134
Age+Histologic_differentiation+LVSI+Tumor_size+ER+ki67	0.000352241	1.51341
Age+Histologic_differentiation+LVSI+Tumor_size+ER+Surgical_therapy	0.000208343	1.24808
Age+Histologic_differentiation+LVSI+Tumor_size+PR	0.000194448	1.5692
Age+Histologic_differentiation+LVSI+Tumor_size+PR+ki67	0.000390121	1.35663
Age+Histologic_differentiation+LVSI+Tumor_size+PR+Surgical_therapy	0.00018652	1.00185
Age+Histologic_differentiation+LVSI+Tumor_size+ki67	0.000172099	1.38848
Age+Histologic_differentiation+LVSI+Tumor_size+ki67+Surgical_therapy	0.000201048	0.869261
Age+Histologic_differentiation+LVSI+Tumor_size+Surgical_therapy	8.6474e-05	1.09019
Age+Histologic_differentiation+LVSI+P53	2.95905e-05	1.50909
Age+Histologic_differentiation+LVSI+P53+MMR	0.00010472	1.47514
Age+Histologic_differentiation+LVSI+P53+MMR+ER	0.000135711	1.70761
Age+Histologic_differentiation+LVSI+P53+MMR+PR	0.000225549	1.60197
Age+Histologic_differentiation+LVSI+P53+MMR+ki67	0.000230667	1.40942
Age+Histologic_differentiation+LVSI+P53+MMR+Surgical_therapy	0.000201011	0.446149
Age+Histologic_differentiation+LVSI+P53+ER	4.66377e-05	1.737
Age+Histologic_differentiation+LVSI+P53+ER+PR	8.71515e-05	1.66118
Age+Histologic_differentiation+LVSI+P53+ER+ki67	0.000110887	1.7022
Age+Histologic_differentiation+LVSI+P53+ER+Surgical_therapy	0.00011818	0.776489
Age+Histologic_differentiation+LVSI+P53+PR	7.60012e-05	1.64415
Age+Histologic_differentiation+LVSI+P53+PR+ki67	0.00017647	1.54593
Age+Histologic_differentiation+LVSI+P53+PR+Surgical_therapy	0.000146625	0.568415
Age+Histologic_differentiation+LVSI+P53+ki67	7.8945e-05	1.43469
Age+Histologic_differentiation+LVSI+P53+ki67+Surgical_therapy	0.000202406	0.382769
Age+Histologic_differentiation+LVSI+P53+Surgical_therapy	6.05945e-05	0.502932
Age+Histologic_differentiation+LVSI+MMR	0.000326	1.77248
Age+Histologic_differentiation+LVSI+MMR+ER	0.000726805	1.90538
Age+Histologic_differentiation+LVSI+MMR+ER+PR	0.000962858	1.76565
Age+Histologic_differentiation+LVSI+MMR+ER+ki67	0.00154386	1.82883
Age+Histologic_differentiation+LVSI+MMR+ER+Surgical_therapy	0.000771642	1.25475
Age+Histologic_differentiation+LVSI+MMR+PR	0.000798773	1.7979
Age+Histologic_differentiation+LVSI+MMR+PR+ki67	0.00164141	1.68288
Age+Histologic_differentiation+LVSI+MMR+PR+Surgical_therapy	0.000680439	1.01733
Age+Histologic_differentiation+LVSI+MMR+ki67	0.000777256	1.69876
Age+Histologic_differentiation+LVSI+MMR+ki67+Surgical_therapy	0.000865857	0.942749
Age+Histologic_differentiation+LVSI+MMR+Surgical_therapy	0.000337557	1.1013
Age+Histologic_differentiation+LVSI+ER	0.000369759	1.88931
Age+Histologic_differentiation+LVSI+ER+PR	0.00049475	1.74856
Age+Histologic_differentiation+LVSI+ER+PR+ki67	0.00107014	1.65885
Age+Histologic_differentiation+LVSI+ER+PR+Surgical_therapy	0.000431782	0.992868
Age+Histologic_differentiation+LVSI+ER+ki67	0.000854232	1.81282
Age+Histologic_differentiation+LVSI+ER+ki67+Surgical_therapy	0.000895442	1.0163
Age+Histologic_differentiation+LVSI+ER+Surgical_therapy	0.000376847	1.22163
Age+Histologic_differentiation+LVSI+PR	0.000388911	1.78421
Age+Histologic_differentiation+LVSI+PR+ki67	0.000861619	1.66581
Age+Histologic_differentiation+LVSI+PR+ki67+Surgical_therapy	0.000856383	0.698934
Age+Histologic_differentiation+LVSI+PR+Surgical_therapy	0.000317405	0.996675
Age+Histologic_differentiation+LVSI+ki67	0.000378169	1.68906
Age+Histologic_differentiation+LVSI+ki67+Surgical_therapy	0.000420016	0.919149
Age+Histologic_differentiation+LVSI+Surgical_therapy	0.00014679	1.08276
Age+Histologic_differentiation+Tumor_size	0.000159102	0.927081
Age+Histologic_differentiation+Tumor_size+P53	5.6025e-06	1.07862
Age+Histologic_differentiation+Tumor_size+P53+MMR	2.28579e-05	1.04697
Age+Histologic_differentiation+Tumor_size+P53+MMR+ER	2.37837e-05	1.16933
Age+Histologic_differentiation+Tumor_size+P53+MMR+PR	4.32021e-05	1.15269
Age+Histologic_differentiation+Tumor_size+P53+MMR+ki67	5.98115e-05	1.07838
Age+Histologic_differentiation+Tumor_size+P53+MMR+Surgical_therapy	3.7055e-05	-0.172981
Age+Histologic_differentiation+Tumor_size+P53+ER	7.64161e-06	1.18531
Age+Histologic_differentiation+Tumor_size+P53+ER+PR	1.86204e-05	1.13694
Age+Histologic_differentiation+Tumor_size+P53+ER+ki67	1.87613e-05	1.22294
Age+Histologic_differentiation+Tumor_size+P53+ER+Surgical_therapy	1.88499e-05	0.104754
Age+Histologic_differentiation+Tumor_size+P53+PR	1.30079e-05	1.17958
Age+Histologic_differentiation+Tumor_size+P53+PR+ki67	3.24411e-05	1.20623
Age+Histologic_differentiation+Tumor_size+P53+PR+Surgical_therapy	2.52647e-05	-0.0452293
Age+Histologic_differentiation+Tumor_size+P53+ki67	1.56891e-05	1.10323
Age+Histologic_differentiation+Tumor_size+P53+ki67+Surgical_therapy	2.40916e-05	-0.109027
Age+Histologic_differentiation+Tumor_size+P53+Surgical_therapy	9.95854e-06	-0.126429
Age+Histologic_differentiation+Tumor_size+MMR	0.000365292	0.958561
Age+Histologic_differentiation+Tumor_size+MMR+ER	0.000695335	1.00433
Age+Histologic_differentiation+Tumor_size+MMR+ER+PR	0.00155542	0.949225
Age+Histologic_differentiation+Tumor_size+MMR+ER+ki67	0.00152113	0.982455
Age+Histologic_differentiation+Tumor_size+MMR+ER+Surgical_therapy	0.000424946	0.402677
Age+Histologic_differentiation+Tumor_size+MMR+PR	0.000847282	0.969084
Age+Histologic_differentiation+Tumor_size+MMR+PR+ki67	0.00180647	0.95423
Age+Histologic_differentiation+Tumor_size+MMR+PR+Surgical_therapy	0.000403364	0.174536
Age+Histologic_differentiation+Tumor_size+MMR+ki67	0.000855088	0.945348
Age+Histologic_differentiation+Tumor_size+MMR+ki67+Surgical_therapy	0.000428897	0.24364
Age+Histologic_differentiation+Tumor_size+MMR+Surgical_therapy	0.000185205	0.279032
Age+Histologic_differentiation+Tumor_size+ER	0.000333119	0.958644
Age+Histologic_differentiation+Tumor_size+ER+PR	0.00079706	0.901485
Age+Histologic_differentiation+Tumor_size+ER+PR+ki67	0.00170369	0.88279
Age+Histologic_differentiation+Tumor_size+ER+PR+Surgical_therapy	0.000378108	0.143138
Age+Histologic_differentiation+Tumor_size+ER+ki67	0.0007964	0.940142
Age+Histologic_differentiation+Tumor_size+ER+ki67+Surgical_therapy	0.000442247	0.260876
Age+Histologic_differentiation+Tumor_size+ER+Surgical_therapy	0.000188739	0.297199
Age+Histologic_differentiation+Tumor_size+PR	0.000418875	0.928514
Age+Histologic_differentiation+Tumor_size+PR+ki67	0.000976749	0.915781
Age+Histologic_differentiation+Tumor_size+PR+ki67+Surgical_therapy	0.000420304	0.0687378
Age+Histologic_differentiation+Tumor_size+PR+Surgical_therapy	0.000183921	0.101456
Age+Histologic_differentiation+Tumor_size+ki67	0.000418957	0.914453
Age+Histologic_differentiation+Tumor_size+ki67+Surgical_therapy	0.000196656	0.182958
Age+Histologic_differentiation+Tumor_size+Surgical_therapy	7.69052e-05	0.218658
Age+Histologic_differentiation+P53	2.58901e-06	1.124
Age+Histologic_differentiation+P53+MMR	1.20798e-05	1.09935
Age+Histologic_differentiation+P53+MMR+ER	1.19386e-05	1.23259
Age+Histologic_differentiation+P53+MMR+ER+PR	3.00288e-05	1.19893
Age+Histologic_differentiation+P53+MMR+ER+ki67	2.99301e-05	1.2756
Age+Histologic_differentiation+P53+MMR+ER+Surgical_therapy	3.12785e-05	0.080467
Age+Histologic_differentiation+P53+MMR+PR	2.2338e-05	1.1991
Age+Histologic_differentiation+P53+MMR+PR+ki67	5.62534e-05	1.23127
Age+Histologic_differentiation+P53+MMR+PR+Surgical_therapy	4.63839e-05	-0.0836745
Age+Histologic_differentiation+P53+MMR+ki67	3.39731e-05	1.13095
Age+Histologic_differentiation+P53+MMR+ki67+Surgical_therapy	4.50724e-05	-0.124212
Age+Histologic_differentiation+P53+MMR+Surgical_therapy	2.00196e-05	-0.157763
Age+Histologic_differentiation+P53+ER	3.6391e-06	1.24261
Age+Histologic_differentiation+P53+ER+PR	9.86076e-06	1.21122
Age+Histologic_differentiation+P53+ER+PR+ki67	2.31579e-05	1.25248
Age+Histologic_differentiation+P53+ER+PR+Surgical_therapy	2.29418e-05	-0.027921
Age+Histologic_differentiation+P53+ER+ki67	9.44984e-06	1.2855
Age+Histologic_differentiation+P53+ER+ki67+Surgical_therapy	2.05371e-05	0.148923
Age+Histologic_differentiation+P53+ER+Surgical_therapy	9.27075e-06	0.112907
Age+Histologic_differentiation+P53+PR	6.14691e-06	1.21996
Age+Histologic_differentiation+P53+PR+ki67	1.64378e-05	1.24934
Age+Histologic_differentiation+P53+PR+ki67+Surgical_therapy	2.91716e-05	-0.00648504
Age+Histologic_differentiation+P53+PR+Surgical_therapy	1.26839e-05	-0.0306669
Age+Histologic_differentiation+P53+ki67	7.94937e-06	1.14998
Age+Histologic_differentiation+P53+ki67+Surgical_therapy	1.20775e-05	-0.0946911
Age+Histologic_differentiation+P53+Surgical_therapy	4.7547e-06	-0.11708
Age+Histologic_differentiation+MMR	0.00216079	1.08058
Age+Histologic_differentiation+MMR+ER	0.00376428	1.094
Age+Histologic_differentiation+MMR+ER+PR	0.00622816	1.1227
Age+Histologic_differentiation+MMR+ER+PR+ki67	0.010827	1.20241
Age+Histologic_differentiation+MMR+ER+PR+Surgical_therapy	0.00342748	0.204125
Age+Histologic_differentiation+MMR+ER+ki67	0.00688981	1.18663
Age+Histologic_differentiation+MMR+ER+ki67+Surgical_therapy	0.00457441	0.385809
Age+Histologic_differentiation+MMR+ER+Surgical_therapy	0.00243299	0.295134
Age+Histologic_differentiation+MMR+PR	0.00499748	1.08092
Age+Histologic_differentiation+MMR+PR+ki67	0.00949203	1.1547
Age+Histologic_differentiation+MMR+PR+ki67+Surgical_therapy	0.0049169	0.209171
Age+Histologic_differentiation+MMR+PR+Surgical_therapy	0.00249032	0.135106
Age+Histologic_differentiation+MMR+ki67	0.0046068	1.15466
Age+Histologic_differentiation+MMR+ki67+Surgical_therapy	0.00251509	0.297948
Age+Histologic_differentiation+MMR+Surgical_therapy	0.00119372	0.221167
Age+Histologic_differentiation+ER	0.00358804	1.05212
Age+Histologic_differentiation+ER+PR	0.00585157	1.08971
Age+Histologic_differentiation+ER+PR+ki67	0.0102831	1.18788
Age+Histologic_differentiation+ER+PR+ki67+Surgical_therapy	0.00465818	0.14147
Age+Histologic_differentiation+ER+PR+Surgical_therapy	0.00250865	0.0494552
Age+Histologic_differentiation+ER+ki67	0.00671924	1.16684
Age+Histologic_differentiation+ER+ki67+Surgical_therapy	0.00365761	0.232789
Age+Histologic_differentiation+ER+Surgical_therapy	0.00187257	0.124209
Age+Histologic_differentiation+PR	0.00400947	1.05727
Age+Histologic_differentiation+PR+ki67	0.00802705	1.14732
Age+Histologic_differentiation+PR+ki67+Surgical_therapy	0.00344109	0.0850956
Age+Histologic_differentiation+PR+Surgical_therapy	0.0016517	-0.00134383
Age+Histologic_differentiation+ki67	0.00359582	1.14439
Age+Histologic_differentiation+ki67+Surgical_therapy	0.00175273	0.194238
Age+Histologic_differentiation+Surgical_therapy	0.000785671	0.0996884
Age+Stage	0	0.852748
Age+Stage+Deep_myometrial_invasion	0	1.17311
Age+Stage+Deep_myometrial_invasion+LVSI	0	1.90687
Age+Stage+Deep_myometrial_invasion+LVSI+Tumor_size	0	1.76975
Age+Stage+Deep_myometrial_invasion+LVSI+Tumor_size+P53	0	1.26202
Age+Stage+Deep_myometrial_invasion+LVSI+Tumor_size+MMR	0	1.82941
Age+Stage+Deep_myometrial_invasion+LVSI+Tumor_size+ER	0	2.11203
Age+Stage+Deep_myometrial_invasion+LVSI+Tumor_size+PR	0	1.59952
Age+Stage+Deep_myometrial_invasion+LVSI+Tumor_size+ki67	0	1.80091
Age+Stage+Deep_myometrial_invasion+LVSI+Tumor_size+Surgical_therapy	0	1.94185
Age+Stage+Deep_myometrial_invasion+LVSI+P53	0	1.36706
Age+Stage+Deep_myometrial_invasion+LVSI+P53+MMR	0	1.35947
Age+Stage+Deep_myometrial_invasion+LVSI+P53+ER	0	2.01291
Age+Stage+Deep_myometrial_invasion+LVSI+P53+PR	0	1.62483
Age+Stage+Deep_myometrial_invasion+LVSI+P53+ki67	0	1.37469
Age+Stage+Deep_myometrial_invasion+LVSI+P53+Surgical_therapy	0	1.33714
Age+Stage+Deep_myometrial_invasion+LVSI+MMR	0	1.90688
Age+Stage+Deep_myometrial_invasion+LVSI+MMR+ER	0	2.19444
Age+Stage+Deep_myometrial_invasion+LVSI+MMR+PR	0	1.81866
Age+Stage+Deep_myometrial_invasion+LVSI+MMR+ki67	0	1.9822
Age+Stage+Deep_myometrial_invasion+LVSI+MMR+Surgical_therapy	0	2.0499
Age+Stage+Deep_myometrial_invasion+LVSI+ER	0	2.20871
Age+Stage+Deep_myometrial_invasion+LVSI+ER+PR	0	2.06255
Age+Stage+Deep_myometrial_invasion+LVSI+ER+ki67	0	2.24933
Age+Stage+Deep_myometrial_invasion+LVSI+ER+Surgical_therapy	0	2.50798
Age+Stage+Deep_myometrial_invasion+LVSI+PR	0	1.81683
Age+Stage+Deep_myometrial_invasion+LVSI+PR+ki67	0	1.8735
Age+Stage+Deep_myometrial_invasion+LVSI+PR+Surgical_therapy	0	1.99943
Age+Stage+Deep_myometrial_invasion+LVSI+ki67	0	1.97881
Age+Stage+Deep_myometrial_invasion+LVSI+ki67+Surgical_therapy	0	2.06495
Age+Stage+Deep_myometrial_invasion+LVSI+Surgical_therapy	0	2.04821
Age+Stage+Deep_myometrial_invasion+Tumor_size	0	1.09876
Age+Stage+Deep_myometrial_invasion+Tumor_size+P53	0	0.828431
Age+Stage+Deep_myometrial_invasion+Tumor_size+P53+MMR	0	0.593059
Age+Stage+Deep_myometrial_invasion+Tumor_size+P53+ER	0	1.64077
Age+Stage+Deep_myometrial_invasion+Tumor_size+P53+PR	0	1.29873
Age+Stage+Deep_myometrial_invasion+Tumor_size+P53+ki67	0	0.91296
Age+Stage+Deep_myometrial_invasion+Tumor_size+P53+Surgical_therapy	0	0.794473
Age+Stage+Deep_myometrial_invasion+Tumor_size+MMR	0	1.21045
Age+Stage+Deep_myometrial_invasion+Tumor_size+MMR+ER	0	1.38847
Age+Stage+Deep_myometrial_invasion+Tumor_size+MMR+PR	0	0.997488
Age+Stage+Deep_myometrial_invasion+Tumor_size+MMR+ki67	0	1.29118
Age+Stage+Deep_myometrial_invasion+Tumor_size+MMR+Surgical_therapy	0	1.24731
Age+Stage+Deep_myometrial_invasion+Tumor_size+ER	0	1.15218
Age+Stage+Deep_myometrial_invasion+Tumor_size+ER+PR	0	0.912674
Age+Stage+Deep_myometrial_invasion+Tumor_size+ER+ki67	0	1.32269
Age+Stage+Deep_myometrial_invasion+Tumor_size+ER+Surgical_therapy	0	1.16656
Age+Stage+Deep_myometrial_invasion+Tumor_size+PR	0	0.902668
Age+Stage+Deep_myometrial_invasion+Tumor_size+PR+ki67	0	1.00448
Age+Stage+Deep_myometrial_invasion+Tumor_size+PR+Surgical_therapy	0	0.923448
Age+Stage+Deep_myometrial_invasion+Tumor_size+ki67	0	1.22608
Age+Stage+Deep_myometrial_invasion+Tumor_size+ki67+Surgical_therapy	0	1.3565
Age+Stage+Deep_myometrial_invasion+Tumor_size+Surgical_therapy	0	1.11466
Age+Stage+Deep_myometrial_invasion+P53	0	0.907007
Age+Stage+Deep_myometrial_invasion+P53+MMR	0	0.773998
Age+Stage+Deep_myometrial_invasion+P53+MMR+ER	0	1.56537
Age+Stage+Deep_myometrial_invasion+P53+MMR+PR	0	1.15807
Age+Stage+Deep_myometrial_invasion+P53+MMR+ki67	0	0.882302
Age+Stage+Deep_myometrial_invasion+P53+MMR+Surgical_therapy	0	0.71092
Age+Stage+Deep_myometrial_invasion+P53+ER	0	1.65127
Age+Stage+Deep_myometrial_invasion+P53+ER+PR	0	1.52499
Age+Stage+Deep_myometrial_invasion+P53+ER+ki67	0	1.80398
Age+Stage+Deep_myometrial_invasion+P53+ER+Surgical_therapy	0	1.57354
Age+Stage+Deep_myometrial_invasion+P53+PR	0	1.3188
Age+Stage+Deep_myometrial_invasion+P53+PR+ki67	0	1.39032
Age+Stage+Deep_myometrial_invasion+P53+PR+Surgical_therapy	0	1.25455
Age+Stage+Deep_myometrial_invasion+P53+ki67	0	0.988608
Age+Stage+Deep_myometrial_invasion+P53+ki67+Surgical_therapy	0	0.946234
Age+Stage+Deep_myometrial_invasion+P53+Surgical_therapy	0	0.831656
Age+Stage+Deep_myometrial_invasion+MMR	0	1.46271
Age+Stage+Deep_myometrial_invasion+MMR+ER	0	1.60001
Age+Stage+Deep_myometrial_invasion+MMR+ER+PR	0	1.32765
Age+Stage+Deep_myometrial_invasion+MMR+ER+ki67	0	1.66958
Age+Stage+Deep_myometrial_invasion+MMR+ER+Surgical_therapy	0	1.61489
Age+Stage+Deep_myometrial_invasion+MMR+PR	0	1.29511
Age+Stage+Deep_myometrial_invasion+MMR+PR+ki67	0	1.35149
Age+Stage+Deep_myometrial_invasion+MMR+PR+Surgical_therapy	0	1.29056
Age+Stage+Deep_myometrial_invasion+MMR+ki67	0	1.51974
Age+Stage+Deep_myometrial_invasion+MMR+ki67+Surgical_therapy	0	1.60139
Age+Stage+Deep_myometrial_invasion+MMR+Surgical_therapy	0	1.46886
Age+Stage+Deep_myometrial_invasion+ER	0	1.17327
Age+Stage+Deep_myometrial_invasion+ER+PR	0	0.957227
Age+Stage+Deep_myometrial_invasion+ER+PR+ki67	0	1.08637
Age+Stage+Deep_myometrial_invasion+ER+PR+Surgical_therapy	0	0.900909
Age+Stage+Deep_myometrial_invasion+ER+ki67	0	1.30749
Age+Stage+Deep_myometrial_invasion+ER+ki67+Surgical_therapy	0	1.31168
Age+Stage+Deep_myometrial_invasion+ER+Surgical_therapy	0	1.15572
Age+Stage+Deep_myometrial_invasion+PR	0	1.00129
Age+Stage+Deep_myometrial_invasion+PR+ki67	0	1.10264
Age+Stage+Deep_myometrial_invasion+PR+ki67+Surgical_therapy	0	1.09894
Age+Stage+Deep_myometrial_invasion+PR+Surgical_therapy	0	0.972349
Age+Stage+Deep_myometrial_invasion+ki67	0	1.29977
Age+Stage+Deep_myometrial_invasion+ki67+Surgical_therapy	0	1.30545
Age+Stage+Deep_myometrial_invasion+Surgical_therapy	0	1.15467
Age+Stage+LVSI	0	1.78099
Age+Stage+LVSI+Tumor_size	0	1.75319
Age+Stage+LVSI+Tumor_size+P53	0	1.36841
Age+Stage+LVSI+Tumor_size+P53+MMR	0	1.24899
Age+Stage+LVSI+Tumor_size+P53+ER	0	2.06857
Age+Stage+LVSI+Tumor_size+P53+PR	0	1.75519
Age+Stage+LVSI+Tumor_size+P53+ki67	0	1.371
Age+Stage+LVSI+Tumor_size+P53+Surgical_therapy	0	1.47532
Age+Stage+LVSI+Tumor_size+MMR	0	1.76221
Age+Stage+LVSI+Tumor_size+MMR+ER	0	1.81324
Age+Stage+LVSI+Tumor_size+MMR+PR	0	1.49313
Age+Stage+LVSI+Tumor_size+MMR+ki67	0	1.76527
Age+Stage+LVSI+Tumor_size+MMR+Surgical_therapy	0	2.16845
Age+Stage+LVSI+Tumor_size+ER	0	1.84596
Age+Stage+LVSI+Tumor_size+ER+PR	0	1.61606
Age+Stage+LVSI+Tumor_size+ER+ki67	0	1.8289
Age+Stage+LVSI+Tumor_size+ER+Surgical_therapy	0	2.54265
Age+Stage+LVSI+Tumor_size+PR	0	1.55002
Age+Stage+LVSI+Tumor_size+PR+ki67	0	1.54808
Age+Stage+LVSI+Tumor_size+PR+Surgical_therapy	0	2.08725
Age+Stage+LVSI+Tumor_size+ki67	0	1.76546
Age+Stage+LVSI+Tumor_size+ki67+Surgical_therapy	0	2.11568
Age+Stage+LVSI+Tumor_size+Surgical_therapy	0	2.11602
Age+Stage+LVSI+P53	0	1.27045
Age+Stage+LVSI+P53+MMR	0	1.18885
Age+Stage+LVSI+P53+MMR+ER	0	1.97223
Age+Stage+LVSI+P53+MMR+PR	0	1.58615
Age+Stage+LVSI+P53+MMR+ki67	0	1.18347
Age+Stage+LVSI+P53+MMR+Surgical_therapy	0	1.29943
Age+Stage+LVSI+P53+ER	0	2.08645
Age+Stage+LVSI+P53+ER+PR	0	2.02442
Age+Stage+LVSI+P53+ER+ki67	0	2.09764
Age+Stage+LVSI+P53+ER+Surgical_therapy	0	2.31231
Age+Stage+LVSI+P53+PR	0	1.79016
Age+Stage+LVSI+P53+PR+ki67	0	1.78846
Age+Stage+LVSI+P53+PR+Surgical_therapy	0	1.91011
Age+Stage+LVSI+P53+ki67	0	1.28192
Age+Stage+LVSI+P53+ki67+Surgical_therapy	0	1.31953
Age+Stage+LVSI+P53+Surgical_therapy	0	1.31643
Age+Stage+LVSI+MMR	0	1.78173
Age+Stage+LVSI+MMR+ER	0	2.0067
Age+Stage+LVSI+MMR+ER+PR	0	1.84304
Age+Stage+LVSI+MMR+ER+ki67	0	2.01337
Age+Stage+LVSI+MMR+ER+Surgical_therapy	0	2.63193
Age+Stage+LVSI+MMR+PR	0	1.76372
Age+Stage+LVSI+MMR+PR+ki67	0	1.77639
Age+Stage+LVSI+MMR+PR+Surgical_therapy	0	2.2338
Age+Stage+LVSI+MMR+ki67	0	1.81137
Age+Stage+LVSI+MMR+ki67+Surgical_therapy	0	2.11645
Age+Stage+LVSI+MMR+Surgical_therapy	0	2.10673
Age+Stage+LVSI+ER	0	2.00339
Age+Stage+LVSI+ER+PR	0	1.84182
Age+Stage+LVSI+ER+PR+ki67	0	1.8496
Age+Stage+LVSI+ER+PR+Surgical_therapy	0	2.48579
Age+Stage+LVSI+ER+ki67	0	2.00941
Age+Stage+LVSI+ER+ki67+Surgical_therapy	0	2.6357
Age+Stage+LVSI+ER+Surgical_therapy	0	2.62903
Age+Stage+LVSI+PR	0	1.76502
Age+Stage+LVSI+PR+ki67	0	1.77868
Age+Stage+LVSI+PR+ki67+Surgical_therapy	0	2.23198
Age+Stage+LVSI+PR+Surgical_therapy	0	2.23337
Age+Stage+LVSI+ki67	0	1.81086
Age+Stage+LVSI+ki67+Surgical_therapy	0	2.11078
Age+Stage+LVSI+Surgical_therapy	0	2.10189
Age+Stage+Tumor_size	0	1.00747
Age+Stage+Tumor_size+P53	0	0.970094
Age+Stage+Tumor_size+P53+MMR	0	0.770554
Age+Stage+Tumor_size+P53+MMR+ER	0	1.71704
Age+Stage+Tumor_size+P53+MMR+PR	0	1.20849
Age+Stage+Tumor_size+P53+MMR+ki67	0	0.873664
Age+Stage+Tumor_size+P53+MMR+Surgical_therapy	0	0.798607
Age+Stage+Tumor_size+P53+ER	0	1.86319
Age+Stage+Tumor_size+P53+ER+PR	0	1.81424
Age+Stage+Tumor_size+P53+ER+ki67	0	1.97103
Age+Stage+Tumor_size+P53+ER+Surgical_therapy	0	1.97032
Age+Stage+Tumor_size+P53+PR	0	1.51969
Age+Stage+Tumor_size+P53+PR+ki67	0	1.58277
Age+Stage+Tumor_size+P53+PR+Surgical_therapy	0	1.565
Age+Stage+Tumor_size+P53+ki67	0	1.04236
Age+Stage+Tumor_size+P53+ki67+Surgical_therapy	0	1.1414
Age+Stage+Tumor_size+P53+Surgical_therapy	0	0.986604
Age+Stage+Tumor_size+MMR	0	1.19699
Age+Stage+Tumor_size+MMR+ER	0	1.18726
Age+Stage+Tumor_size+MMR+ER+PR	0	0.887246
Age+Stage+Tumor_size+MMR+ER+ki67	0	1.25961
Age+Stage+Tumor_size+MMR+ER+Surgical_therapy	0	1.38773
Age+Stage+Tumor_size+MMR+PR	0	0.851397
Age+Stage+Tumor_size+MMR+PR+ki67	0	0.901722
Age+Stage+Tumor_size+MMR+PR+Surgical_therapy	0	1.05215
Age+Stage+Tumor_size+MMR+ki67	0	1.25199
Age+Stage+Tumor_size+MMR+ki67+Surgical_therapy	0	1.56954
Age+Stage+Tumor_size+MMR+Surgical_therapy	0	1.35934
Age+Stage+Tumor_size+ER	0	0.950223
Age+Stage+Tumor_size+ER+PR	0	0.712504
Age+Stage+Tumor_size+ER+PR+ki67	0	0.782698
Age+Stage+Tumor_size+ER+PR+Surgical_therapy	0	0.881156
Age+Stage+Tumor_size+ER+ki67	0	1.04472
Age+Stage+Tumor_size+ER+ki67+Surgical_therapy	0	1.42488
Age+Stage+Tumor_size+ER+Surgical_therapy	0	1.08767
Age+Stage+Tumor_size+PR	0	0.71469
Age+Stage+Tumor_size+PR+ki67	0	0.781771
Age+Stage+Tumor_size+PR+ki67+Surgical_therapy	0	1.14473
Age+Stage+Tumor_size+PR+Surgical_therapy	0	0.870548
Age+Stage+Tumor_size+ki67	0	1.10099
Age+Stage+Tumor_size+ki67+Surgical_therapy	0	1.44394
Age+Stage+Tumor_size+Surgical_therapy	0	1.14485
Age+Stage+P53	0	0.910884
Age+Stage+P53+MMR	0	0.779757
Age+Stage+P53+MMR+ER	0	1.77478
Age+Stage+P53+MMR+ER+PR	0	1.6526
Age+Stage+P53+MMR+ER+ki67	0	1.83873
Age+Stage+P53+MMR+ER+Surgical_therapy	0	1.78527
Age+Stage+P53+MMR+PR	0	1.34401
Age+Stage+P53+MMR+PR+ki67	0	1.37003
Age+Stage+P53+MMR+PR+Surgical_therapy	0	1.32953
Age+Stage+P53+MMR+ki67	0	0.805129
Age+Stage+P53+MMR+ki67+Surgical_therapy	0	0.803047
Age+Stage+P53+MMR+Surgical_therapy	0	0.751244
Age+Stage+P53+ER	0	1.84209
Age+Stage+P53+ER+PR	0	1.7627
Age+Stage+P53+ER+PR+ki67	0	1.83348
Age+Stage+P53+ER+PR+Surgical_therapy	0	1.77285
Age+Stage+P53+ER+ki67	0	1.9184
Age+Stage+P53+ER+ki67+Surgical_therapy	0	2.00783
Age+Stage+P53+ER+Surgical_therapy	0	1.85594
Age+Stage+P53+PR	0	1.47928
Age+Stage+P53+PR+ki67	0	1.52692
Age+Stage+P53+PR+ki67+Surgical_therapy	0	1.53564
Age+Stage+P53+PR+Surgical_therapy	0	1.46203
Age+Stage+P53+ki67	0	0.938457
Age+Stage+P53+ki67+Surgical_therapy	0	0.9249
Age+Stage+P53+Surgical_therapy	0	0.873446
Age+Stage+MMR	0	1.38569
Age+Stage+MMR+ER	0	1.4587
Age+Stage+MMR+ER+PR	0	1.20309
Age+Stage+MMR+ER+PR+ki67	0	1.22986
Age+Stage+MMR+ER+PR+Surgical_therapy	0	1.39891
Age+Stage+MMR+ER+ki67	0	1.48268
Age+Stage+MMR+ER+ki67+Surgical_therapy	0	1.80315
Age+Stage+MMR+ER+Surgical_therapy	0	1.63858
Age+Stage+MMR+PR	0	1.20361
Age+Stage+MMR+PR+ki67	0	1.23364
Age+Stage+MMR+PR+ki67+Surgical_therapy	0	1.50851
Age+Stage+MMR+PR+Surgical_therapy	0	1.36492
Age+Stage+MMR+ki67	0	1.39106
Age+Stage+MMR+ki67+Surgical_therapy	0	1.62045
Age+Stage+MMR+Surgical_therapy	0	1.53145
Age+Stage+ER	0	0.839916
Age+Stage+ER+PR	0	0.64453
Age+Stage+ER+PR+ki67	0	0.669024
Age+Stage+ER+PR+ki67+Surgical_therapy	0	0.781809
Age+Stage+ER+PR+Surgical_therapy	0	0.698217
Age+Stage+ER+ki67	0	0.867725
Age+Stage+ER+ki67+Surgical_therapy	0	0.978868
Age+Stage+ER+Surgical_therapy	0	0.89554
Age+Stage+PR	0	0.667458
Age+Stage+PR+ki67	0	0.691358
Age+Stage+PR+ki67+Surgical_therapy	0	0.804444
Age+Stage+PR+Surgical_therapy	0	0.723566
Age+Stage+ki67	0	0.885213
Age+Stage+ki67+Surgical_therapy	0	0.998047
Age+Stage+Surgical_therapy	0	0.905653
Age+Deep_myometrial_invasion	0.00372916	1.36225
Age+Deep_myometrial_invasion+LVSI	5.15506e-05	1.8351
Age+Deep_myometrial_invasion+LVSI+Tumor_size	5.5534e-06	1.43547
Age+Deep_myometrial_invasion+LVSI+Tumor_size+P53	8.78021e-06	1.08557
Age+Deep_myometrial_invasion+LVSI+Tumor_size+P53+MMR	1.77438e-05	1.07562
Age+Deep_myometrial_invasion+LVSI+Tumor_size+P53+ER	0.00013234	1.21898
Age+Deep_myometrial_invasion+LVSI+Tumor_size+P53+PR	4.22202e-05	1.17854
Age+Deep_myometrial_invasion+LVSI+Tumor_size+P53+ki67	2.16659e-05	1.05834
Age+Deep_myometrial_invasion+LVSI+Tumor_size+P53+Surgical_therapy	4.17527e-05	0.587773
Age+Deep_myometrial_invasion+LVSI+Tumor_size+MMR	9.2476e-06	1.31236
Age+Deep_myometrial_invasion+LVSI+Tumor_size+MMR+ER	3.97996e-05	1.65093
Age+Deep_myometrial_invasion+LVSI+Tumor_size+MMR+PR	3.02356e-05	1.42169
Age+Deep_myometrial_invasion+LVSI+Tumor_size+MMR+ki67	2.57617e-05	1.21618
Age+Deep_myometrial_invasion+LVSI+Tumor_size+MMR+Surgical_therapy	1.71062e-05	0.989414
Age+Deep_myometrial_invasion+LVSI+Tumor_size+ER	3.58404e-05	1.89043
Age+Deep_myometrial_invasion+LVSI+Tumor_size+ER+PR	5.49536e-05	1.70702
Age+Deep_myometrial_invasion+LVSI+Tumor_size+ER+ki67	7.63236e-05	1.80013
Age+Deep_myometrial_invasion+LVSI+Tumor_size+ER+Surgical_therapy	5.77359e-05	1.63073
Age+Deep_myometrial_invasion+LVSI+Tumor_size+PR	2.00508e-05	1.54465
Age+Deep_myometrial_invasion+LVSI+Tumor_size+PR+ki67	4.41091e-05	1.43729
Age+Deep_myometrial_invasion+LVSI+Tumor_size+PR+Surgical_therapy	2.79292e-05	1.0558
Age+Deep_myometrial_invasion+LVSI+Tumor_size+ki67	1.47358e-05	1.365
Age+Deep_myometrial_invasion+LVSI+Tumor_size+ki67+Surgical_therapy	4.16714e-05	1.04561
Age+Deep_myometrial_invasion+LVSI+Tumor_size+Surgical_therapy	1.21698e-05	1.11596
Age+Deep_myometrial_invasion+LVSI+P53	1.57905e-05	1.34771
Age+Deep_myometrial_invasion+LVSI+P53+MMR	3.08978e-05	1.32204
Age+Deep_myometrial_invasion+LVSI+P53+MMR+ER	5.35721e-05	1.28782
Age+Deep_myometrial_invasion+LVSI+P53+MMR+PR	8.64714e-05	1.34252
Age+Deep_myometrial_invasion+LVSI+P53+MMR+ki67	7.23064e-05	1.3209
Age+Deep_myometrial_invasion+LVSI+P53+MMR+Surgical_therapy	7.28636e-05	0.744018
Age+Deep_myometrial_invasion+LVSI+P53+ER	2.28489e-05	1.35503
Age+Deep_myometrial_invasion+LVSI+P53+ER+PR	3.90919e-05	1.3321
Age+Deep_myometrial_invasion+LVSI+P53+ER+ki67	0.000114578	1.35703
Age+Deep_myometrial_invasion+LVSI+P53+ER+Surgical_therapy	4.24588e-05	1.20791
Age+Deep_myometrial_invasion+LVSI+P53+PR	4.28402e-05	1.36468
Age+Deep_myometrial_invasion+LVSI+P53+PR+ki67	0.000117409	1.36831
Age+Deep_myometrial_invasion+LVSI+P53+PR+Surgical_therapy	5.64804e-05	1.02058
Age+Deep_myometrial_invasion+LVSI+P53+ki67	4.23717e-05	1.34771
Age+Deep_myometrial_invasion+LVSI+P53+ki67+Surgical_therapy	6.75508e-05	0.966966
Age+Deep_myometrial_invasion+LVSI+P53+Surgical_therapy	2.27587e-05	1.00724
Age+Deep_myometrial_invasion+LVSI+MMR	5.73061e-05	1.61112
Age+Deep_myometrial_invasion+LVSI+MMR+ER	9.79706e-05	1.69745
Age+Deep_myometrial_invasion+LVSI+MMR+ER+PR	0.000140457	1.64444
Age+Deep_myometrial_invasion+LVSI+MMR+ER+ki67	0.0002696	1.69196
Age+Deep_myometrial_invasion+LVSI+MMR+ER+Surgical_therapy	0.000134809	1.20797
Age+Deep_myometrial_invasion+LVSI+MMR+PR	0.000146125	1.61329
Age+Deep_myometrial_invasion+LVSI+MMR+PR+ki67	0.000353373	1.60752
Age+Deep_myometrial_invasion+LVSI+MMR+PR+Surgical_therapy	0.000153647	1.01046
Age+Deep_myometrial_invasion+LVSI+MMR+ki67	0.000157797	1.61737
Age+Deep_myometrial_invasion+LVSI+MMR+ki67+Surgical_therapy	0.000218592	1.08043
Age+Deep_myometrial_invasion+LVSI+MMR+Surgical_therapy	7.23492e-05	1.08948
Age+Deep_myometrial_invasion+LVSI+ER	0.000142071	1.96957
Age+Deep_myometrial_invasion+LVSI+ER+PR	0.000163676	1.88062
Age+Deep_myometrial_invasion+LVSI+ER+PR+ki67	0.000393327	1.85443
Age+Deep_myometrial_invasion+LVSI+ER+PR+Surgical_therapy	0.000184812	1.29151
Age+Deep_myometrial_invasion+LVSI+ER+ki67	0.000377268	1.94179
Age+Deep_myometrial_invasion+LVSI+ER+ki67+Surgical_therapy	0.000405976	1.50091
Age+Deep_myometrial_invasion+LVSI+ER+Surgical_therapy	0.000175348	1.48968
Age+Deep_myometrial_invasion+LVSI+PR	0.000124498	1.78132
Age+Deep_myometrial_invasion+LVSI+PR+ki67	0.000294738	1.75145
Age+Deep_myometrial_invasion+LVSI+PR+ki67+Surgical_therapy	0.000249538	1.21194
Age+Deep_myometrial_invasion+LVSI+PR+Surgical_therapy	0.000118218	1.18881
Age+Deep_myometrial_invasion+LVSI+ki67	0.000148848	1.82951
Age+Deep_myometrial_invasion+LVSI+ki67+Surgical_therapy	0.000170118	1.41792
Age+Deep_myometrial_invasion+LVSI+Surgical_therapy	6.81266e-05	1.38581
Age+Deep_myometrial_invasion+Tumor_size	2.24106e-05	0.919654
Age+Deep_myometrial_invasion+Tumor_size+P53	1.9591e-06	0.701539
Age+Deep_myometrial_invasion+Tumor_size+P53+MMR	5.4966e-06	0.729036
Age+Deep_myometrial_invasion+Tumor_size+P53+MMR+ER	8.68777e-06	0.409912
Age+Deep_myometrial_invasion+Tumor_size+P53+MMR+PR	1.52016e-05	0.695163
Age+Deep_myometrial_invasion+Tumor_size+P53+MMR+ki67	1.43325e-05	0.753643
Age+Deep_myometrial_invasion+Tumor_size+P53+MMR+Surgical_therapy	6.10118e-06	-0.165102
Age+Deep_myometrial_invasion+Tumor_size+P53+ER	2.71721e-06	0.448685
Age+Deep_myometrial_invasion+Tumor_size+P53+ER+PR	6.05804e-06	0.365004
Age+Deep_myometrial_invasion+Tumor_size+P53+ER+ki67	6.72961e-06	0.495431
Age+Deep_myometrial_invasion+Tumor_size+P53+ER+Surgical_therapy	3.81393e-06	-0.087872
Age+Deep_myometrial_invasion+Tumor_size+P53+PR	5.57767e-06	0.672919
Age+Deep_myometrial_invasion+Tumor_size+P53+PR+ki67	1.4153e-05	0.713069
Age+Deep_myometrial_invasion+Tumor_size+P53+PR+Surgical_therapy	5.67807e-06	-0.154675
Age+Deep_myometrial_invasion+Tumor_size+P53+ki67	5.62362e-06	0.739475
Age+Deep_myometrial_invasion+Tumor_size+P53+ki67+Surgical_therapy	5.36671e-06	-0.0836659
Age+Deep_myometrial_invasion+Tumor_size+P53+Surgical_therapy	2.11778e-06	-0.131956
Age+Deep_myometrial_invasion+Tumor_size+MMR	5.66604e-05	0.876013
Age+Deep_myometrial_invasion+Tumor_size+MMR+ER	9.6924e-05	0.801909
Age+Deep_myometrial_invasion+Tumor_size+MMR+ER+PR	0.000242592	0.784928
Age+Deep_myometrial_invasion+Tumor_size+MMR+ER+ki67	0.000221265	0.820067
Age+Deep_myometrial_invasion+Tumor_size+MMR+ER+Surgical_therapy	3.88279e-05	0.241348
Age+Deep_myometrial_invasion+Tumor_size+MMR+PR	0.000139554	0.872245
Age+Deep_myometrial_invasion+Tumor_size+MMR+PR+ki67	0.000324004	0.890137
Age+Deep_myometrial_invasion+Tumor_size+MMR+PR+Surgical_therapy	4.31385e-05	0.023306
Age+Deep_myometrial_invasion+Tumor_size+MMR+ki67	0.00014411	0.892935
Age+Deep_myometrial_invasion+Tumor_size+MMR+ki67+Surgical_therapy	4.58673e-05	0.178859
Age+Deep_myometrial_invasion+Tumor_size+MMR+Surgical_therapy	1.80465e-05	0.205708
Age+Deep_myometrial_invasion+Tumor_size+ER	4.67781e-05	0.891741
Age+Deep_myometrial_invasion+Tumor_size+ER+PR	0.00011898	0.855895
Age+Deep_myometrial_invasion+Tumor_size+ER+PR+ki67	0.000303778	0.897339
Age+Deep_myometrial_invasion+Tumor_size+ER+PR+Surgical_therapy	4.72635e-05	0.0982704
Age+Deep_myometrial_invasion+Tumor_size+ER+ki67	0.000116472	0.915839
Age+Deep_myometrial_invasion+Tumor_size+ER+ki67+Surgical_therapy	4.64084e-05	0.257862
Age+Deep_myometrial_invasion+Tumor_size+ER+Surgical_therapy	1.83864e-05	0.272921
Age+Deep_myometrial_invasion+Tumor_size+PR	6.04178e-05	0.908448
Age+Deep_myometrial_invasion+Tumor_size+PR+ki67	0.00015479	0.930109
Age+Deep_myometrial_invasion+Tumor_size+PR+ki67+Surgical_therapy	4.59364e-05	0.0174206
Age+Deep_myometrial_invasion+Tumor_size+PR+Surgical_therapy	1.84621e-05	0.0282252
Age+Deep_myometrial_invasion+Tumor_size+ki67	6.412e-05	0.940476
Age+Deep_myometrial_invasion+Tumor_size+ki67+Surgical_therapy	2.0778e-05	0.216589
Age+Deep_myometrial_invasion+Tumor_size+Surgical_therapy	7.46758e-06	0.235116
Age+Deep_myometrial_invasion+P53	2.74642e-06	0.979235
Age+Deep_myometrial_invasion+P53+MMR	6.64639e-06	0.981345
Age+Deep_myometrial_invasion+P53+MMR+ER	7.32596e-06	0.784164
Age+Deep_myometrial_invasion+P53+MMR+ER+PR	1.38068e-05	0.766799
Age+Deep_myometrial_invasion+P53+MMR+ER+ki67	1.98725e-05	0.79845
Age+Deep_myometrial_invasion+P53+MMR+ER+Surgical_therapy	1.19307e-05	0.176912
Age+Deep_myometrial_invasion+P53+MMR+PR	1.69912e-05	0.947342
Age+Deep_myometrial_invasion+P53+MMR+PR+ki67	4.2636e-05	0.965359
Age+Deep_myometrial_invasion+P53+MMR+PR+Surgical_therapy	2.19418e-05	0.175329
Age+Deep_myometrial_invasion+P53+MMR+ki67	1.83663e-05	1.00027
Age+Deep_myometrial_invasion+P53+MMR+ki67+Surgical_therapy	2.13254e-05	0.189857
Age+Deep_myometrial_invasion+P53+MMR+Surgical_therapy	8.82735e-06	0.157974
Age+Deep_myometrial_invasion+P53+ER	3.66404e-06	0.842916
Age+Deep_myometrial_invasion+P53+ER+PR	8.88848e-06	0.824851
Age+Deep_myometrial_invasion+P53+ER+PR+ki67	2.00959e-05	0.855373
Age+Deep_myometrial_invasion+P53+ER+PR+Surgical_therapy	9.48414e-06	0.372984
Age+Deep_myometrial_invasion+P53+ER+ki67	1.07623e-05	0.871038
Age+Deep_myometrial_invasion+P53+ER+ki67+Surgical_therapy	1.3508e-05	0.456732
Age+Deep_myometrial_invasion+P53+ER+Surgical_therapy	4.57987e-06	0.503269
Age+Deep_myometrial_invasion+P53+PR	7.74316e-06	0.960197
Age+Deep_myometrial_invasion+P53+PR+ki67	2.18422e-05	0.992158
Age+Deep_myometrial_invasion+P53+PR+ki67+Surgical_therapy	2.15614e-05	0.385435
Age+Deep_myometrial_invasion+P53+PR+Surgical_therapy	7.0694e-06	0.423571
Age+Deep_myometrial_invasion+P53+ki67	8.53464e-06	1.0115
Age+Deep_myometrial_invasion+P53+ki67+Surgical_therapy	8.38013e-06	0.397617
Age+Deep_myometrial_invasion+P53+Surgical_therapy	2.47222e-06	0.438569
Age+Deep_myometrial_invasion+MMR	0.00533975	1.36992
Age+Deep_myometrial_invasion+MMR+ER	0.0107194	1.33326
Age+Deep_myometrial_invasion+MMR+ER+PR	0.0116432	1.39354
Age+Deep_myometrial_invasion+MMR+ER+PR+ki67	0.0180026	1.50306
Age+Deep_myometrial_invasion+MMR+ER+PR+Surgical_therapy	0.00384227	0.361383
Age+Deep_myometrial_invasion+MMR+ER+ki67	0.0169273	1.43198
Age+Deep_myometrial_invasion+MMR+ER+ki67+Surgical_therapy	0.00743532	0.519119
Age+Deep_myometrial_invasion+MMR+ER+Surgical_therapy	0.00445697	0.42446
Age+Deep_myometrial_invasion+MMR+PR	0.00815814	1.38131
Age+Deep_myometrial_invasion+MMR+PR+ki67	0.0144718	1.46083
Age+Deep_myometrial_invasion+MMR+PR+ki67+Surgical_therapy	0.00416511	0.347515
Age+Deep_myometrial_invasion+MMR+PR+Surgical_therapy	0.00227463	0.274134
Age+Deep_myometrial_invasion+MMR+ki67	0.00973828	1.45995
Age+Deep_myometrial_invasion+MMR+ki67+Surgical_therapy	0.0038385	0.514691
Age+Deep_myometrial_invasion+MMR+Surgical_therapy	0.00208479	0.424456
Age+Deep_myometrial_invasion+ER	0.00913147	1.35535
Age+Deep_myometrial_invasion+ER+PR	0.00865744	1.40136
Age+Deep_myometrial_invasion+ER+PR+ki67	0.014009	1.55021
Age+Deep_myometrial_invasion+ER+PR+ki67+Surgical_therapy	0.00405853	0.530939
Age+Deep_myometrial_invasion+ER+PR+Surgical_therapy	0.0023062	0.402824
Age+Deep_myometrial_invasion+ER+ki67	0.015609	1.49357
Age+Deep_myometrial_invasion+ER+ki67+Surgical_therapy	0.00598366	0.597839
Age+Deep_myometrial_invasion+ER+Surgical_therapy	0.00317428	0.481114
Age+Deep_myometrial_invasion+PR	0.00520585	1.37885
Age+Deep_myometrial_invasion+PR+ki67	0.0101132	1.48654
Age+Deep_myometrial_invasion+PR+ki67+Surgical_therapy	0.00250733	0.402168
Age+Deep_myometrial_invasion+PR+Surgical_therapy	0.00120848	0.310194
Age+Deep_myometrial_invasion+ki67	0.00749687	1.49768
Age+Deep_myometrial_invasion+ki67+Surgical_therapy	0.00281411	0.606472
Age+Deep_myometrial_invasion+Surgical_therapy	0.00133653	0.485365
Age+LVSI	0.00255492	1.83787
Age+LVSI+Tumor_size	0.000326566	1.5774
Age+LVSI+Tumor_size+P53	7.50956e-05	1.30012
Age+LVSI+Tumor_size+P53+MMR	0.000118133	1.3531
Age+LVSI+Tumor_size+P53+MMR+ER	0.000172607	1.55593
Age+LVSI+Tumor_size+P53+MMR+PR	0.000245683	1.49551
Age+LVSI+Tumor_size+P53+MMR+ki67	0.000292247	1.30585
Age+LVSI+Tumor_size+P53+MMR+Surgical_therapy	0.00018673	0.595423
Age+LVSI+Tumor_size+P53+ER	0.000128933	1.44369
Age+LVSI+Tumor_size+P53+ER+PR	0.000285331	1.33883
Age+LVSI+Tumor_size+P53+ER+ki67	0.000293404	1.50422
Age+LVSI+Tumor_size+P53+ER+Surgical_therapy	0.000214118	0.768973
Age+LVSI+Tumor_size+P53+PR	0.000175044	1.38149
Age+LVSI+Tumor_size+P53+PR+ki67	0.000400587	1.37303
Age+LVSI+Tumor_size+P53+PR+Surgical_therapy	0.000263853	0.546266
Age+LVSI+Tumor_size+P53+ki67	0.000190354	1.27699
Age+LVSI+Tumor_size+P53+ki67+Surgical_therapy	0.000261411	0.601399
Age+LVSI+Tumor_size+P53+Surgical_therapy	0.000111822	0.590378
Age+LVSI+Tumor_size+MMR	0.00051209	1.57858
Age+LVSI+Tumor_size+MMR+ER	0.00107438	1.66535
Age+LVSI+Tumor_size+MMR+ER+PR	0.00219296	1.62712
Age+LVSI+Tumor_size+MMR+ER+ki67	0.00225763	1.68781
Age+LVSI+Tumor_size+MMR+ER+Surgical_therapy	0.0011063	1.17654
Age+LVSI+Tumor_size+MMR+PR	0.00117453	1.63849
Age+LVSI+Tumor_size+MMR+PR+ki67	0.00247149	1.62803
Age+LVSI+Tumor_size+MMR+PR+Surgical_therapy	0.00111165	1.05577
Age+LVSI+Tumor_size+MMR+ki67	0.00118678	1.56466
Age+LVSI+Tumor_size+MMR+ki67+Surgical_therapy	0.00112885	1.08487
Age+LVSI+Tumor_size+MMR+Surgical_therapy	0.000514325	1.11268
Age+LVSI+Tumor_size+ER	0.000752103	1.64956
Age+LVSI+Tumor_size+ER+PR	0.00160922	1.58996
Age+LVSI+Tumor_size+ER+PR+ki67	0.00334875	1.62349
Age+LVSI+Tumor_size+ER+PR+Surgical_therapy	0.00145916	0.928545
Age+LVSI+Tumor_size+ER+ki67	0.00171898	1.6866
Age+LVSI+Tumor_size+ER+ki67+Surgical_therapy	0.00162488	1.06371
Age+LVSI+Tumor_size+ER+Surgical_therapy	0.000757623	1.05843
Age+LVSI+Tumor_size+PR	0.000831997	1.61206
Age+LVSI+Tumor_size+PR+ki67	0.00188024	1.60908
Age+LVSI+Tumor_size+PR+ki67+Surgical_therapy	0.00161775	0.885492
Age+LVSI+Tumor_size+PR+Surgical_therapy	0.000754335	0.919098
Age+LVSI+Tumor_size+ki67	0.000831153	1.56843
Age+LVSI+Tumor_size+ki67+Surgical_therapy	0.000768102	1.01424
Age+LVSI+Tumor_size+Surgical_therapy	0.000325175	1.02087
Age+LVSI+P53	8.87036e-05	1.37489
Age+LVSI+P53+MMR	0.000140819	1.41995
Age+LVSI+P53+MMR+ER	0.000212602	1.6327
Age+LVSI+P53+MMR+ER+PR	0.000445816	1.57424
Age+LVSI+P53+MMR+ER+ki67	0.000458782	1.66502
Age+LVSI+P53+MMR+ER+Surgical_therapy	0.000417767	0.91079
Age+LVSI+P53+MMR+PR	0.000328048	1.57546
Age+LVSI+P53+MMR+PR+ki67	0.000737472	1.5672
Age+LVSI+P53+MMR+PR+Surgical_therapy	0.000550554	0.752863
Age+LVSI+P53+MMR+ki67	0.000372901	1.39727
Age+LVSI+P53+MMR+ki67+Surgical_therapy	0.000559259	0.621187
Age+LVSI+P53+MMR+Surgical_therapy	0.00024119	0.627176
Age+LVSI+P53+ER	0.000154784	1.50337
Age+LVSI+P53+ER+PR	0.000361712	1.41948
Age+LVSI+P53+ER+PR+ki67	0.000720538	1.49632
Age+LVSI+P53+ER+PR+Surgical_therapy	0.000436778	0.818051
Age+LVSI+P53+ER+ki67	0.000350222	1.58948
Age+LVSI+P53+ER+ki67+Surgical_therapy	0.00050315	1.02198
Age+LVSI+P53+ER+Surgical_therapy	0.000211042	0.981425
Age+LVSI+P53+PR	0.000220599	1.44373
Age+LVSI+P53+PR+ki67	0.000517272	1.48223
Age+LVSI+P53+PR+ki67+Surgical_therapy	0.000607714	0.82271
Age+LVSI+P53+PR+Surgical_therapy	0.000257455	0.792422
Age+LVSI+P53+ki67	0.000237926	1.3813
Age+LVSI+P53+ki67+Surgical_therapy	0.000270165	0.772404
Age+LVSI+P53+Surgical_therapy	0.000103919	0.789038
Age+LVSI+MMR	0.00285458	1.7995
Age+LVSI+MMR+ER	0.00613328	1.85347
Age+LVSI+MMR+ER+PR	0.0105257	1.7562
Age+LVSI+MMR+ER+PR+ki67	0.0175635	1.80415
Age+LVSI+MMR+ER+PR+Surgical_therapy	0.010269	1.08026
Age+LVSI+MMR+ER+ki67	0.0109292	1.90945
Age+LVSI+MMR+ER+ki67+Surgical_therapy	0.0115324	1.32978
Age+LVSI+MMR+ER+Surgical_therapy	0.00671759	1.25916
Age+LVSI+MMR+PR	0.00642945	1.778
Age+LVSI+MMR+PR+ki67	0.0122198	1.81462
Age+LVSI+MMR+PR+ki67+Surgical_therapy	0.0112937	1.12419
Age+LVSI+MMR+PR+Surgical_therapy	0.00616247	1.08869
Age+LVSI+MMR+ki67	0.00603426	1.81675
Age+LVSI+MMR+ki67+Surgical_therapy	0.00615491	1.25527
Age+LVSI+MMR+Surgical_therapy	0.00319662	1.22794
Age+LVSI+ER	0.0063397	1.87754
Age+LVSI+ER+PR	0.0106538	1.76359
Age+LVSI+ER+PR+ki67	0.0186241	1.82265
Age+LVSI+ER+PR+ki67+Surgical_therapy	0.0160343	1.07532
Age+LVSI+ER+PR+Surgical_therapy	0.00937799	1.01444
Age+LVSI+ER+ki67	0.0120984	1.94951
Age+LVSI+ER+ki67+Surgical_therapy	0.0116899	1.28938
Age+LVSI+ER+Surgical_therapy	0.00637772	1.21511
Age+LVSI+PR	0.00616561	1.79205
Age+LVSI+PR+ki67	0.0126315	1.83609
Age+LVSI+PR+ki67+Surgical_therapy	0.0104358	1.07362
Age+LVSI+PR+Surgical_therapy	0.00535249	1.0299
Age+LVSI+ki67	0.00593269	1.867
Age+LVSI+ki67+Surgical_therapy	0.0057707	1.24181
Age+LVSI+Surgical_therapy	0.00279904	1.21289
Age+Tumor_size	0.00974095	1.49615
Age+Tumor_size+P53	1.0501e-05	1.06723
Age+Tumor_size+P53+MMR	1.98415e-05	1.13644
Age+Tumor_size+P53+MMR+ER	3.32256e-05	1.25423
Age+Tumor_size+P53+MMR+ER+PR	8.18567e-05	1.24952
Age+Tumor_size+P53+MMR+ER+ki67	7.63307e-05	1.28252
Age+Tumor_size+P53+MMR+ER+Surgical_therapy	3.46956e-05	0.257574
Age+Tumor_size+P53+MMR+PR	3.63264e-05	1.27347
Age+Tumor_size+P53+MMR+PR+ki67	8.56737e-05	1.29019
Age+Tumor_size+P53+MMR+PR+Surgical_therapy	3.79889e-05	0.15304
Age+Tumor_size+P53+MMR+ki67	5.24976e-05	1.15065
Age+Tumor_size+P53+MMR+ki67+Surgical_therapy	3.97952e-05	0.0697357
Age+Tumor_size+P53+MMR+Surgical_therapy	1.63141e-05	0.0496855
Age+Tumor_size+P53+ER	2.26222e-05	1.12864
Age+Tumor_size+P53+ER+PR	6.04393e-05	1.12265
Age+Tumor_size+P53+ER+PR+ki67	0.000135198	1.18697
Age+Tumor_size+P53+ER+PR+Surgical_therapy	5.8784e-05	0.0651307
Age+Tumor_size+P53+ER+ki67	5.47157e-05	1.19745
Age+Tumor_size+P53+ER+ki67+Surgical_therapy	5.08839e-05	0.235188
Age+Tumor_size+P53+ER+Surgical_therapy	2.16275e-05	0.165013
Age+Tumor_size+P53+PR	2.32931e-05	1.15399
Age+Tumor_size+P53+PR+ki67	5.8541e-05	1.20337
Age+Tumor_size+P53+PR+ki67+Surgical_therapy	5.80615e-05	0.116246
Age+Tumor_size+P53+PR+Surgical_therapy	2.35503e-05	0.0625614
Age+Tumor_size+P53+ki67	3.11303e-05	1.10741
Age+Tumor_size+P53+ki67+Surgical_therapy	2.39476e-05	0.102474
Age+Tumor_size+P53+Surgical_therapy	8.73987e-06	0.0549774
Age+Tumor_size+MMR	0.0149738	1.54612
Age+Tumor_size+MMR+ER	0.0301731	1.55071
Age+Tumor_size+MMR+ER+PR	0.0529436	1.58851
Age+Tumor_size+MMR+ER+ki67	0.0518117	1.57573
Age+Tumor_size+MMR+ER+Surgical_therapy	0.00938433	0.361629
Age+Tumor_size+MMR+PR	0.0292992	1.58555
Age+Tumor_size+MMR+PR+ki67	0.0501568	1.61702
Age+Tumor_size+MMR+PR+Surgical_therapy	0.00928731	0.34361
Age+Tumor_size+MMR+ki67	0.0290589	1.56687
Age+Tumor_size+MMR+ki67+Surgical_therapy	0.00900143	0.450825
Age+Tumor_size+MMR+Surgical_therapy	0.00441301	0.440296
Age+Tumor_size+ER	0.022397	1.49904
Age+Tumor_size+ER+PR	0.0431137	1.52386
Age+Tumor_size+ER+PR+ki67	0.0725416	1.55666
Age+Tumor_size+ER+PR+Surgical_therapy	0.0126484	0.236914
Age+Tumor_size+ER+ki67	0.0422093	1.52768
Age+Tumor_size+ER+ki67+Surgical_therapy	0.0126017	0.271238
Age+Tumor_size+ER+Surgical_therapy	0.00621685	0.274758
Age+Tumor_size+PR	0.0220251	1.52123
Age+Tumor_size+PR+ki67	0.0413897	1.55577
Age+Tumor_size+PR+ki67+Surgical_therapy	0.0126062	0.23685
Age+Tumor_size+PR+Surgical_therapy	0.00623825	0.23636
Age+Tumor_size+ki67	0.0215169	1.52072
Age+Tumor_size+ki67+Surgical_therapy	0.00609689	0.367249
Age+Tumor_size+Surgical_therapy	0.00270315	0.355317
Age+P53	7.17147e-06	1.20118
Age+P53+MMR	1.2601e-05	1.24976
Age+P53+MMR+ER	2.05892e-05	1.37173
Age+P53+MMR+ER+PR	5.35744e-05	1.37813
Age+P53+MMR+ER+PR+ki67	0.000118155	1.41077
Age+P53+MMR+ER+PR+Surgical_therapy	8.39825e-05	0.345503
Age+P53+MMR+ER+ki67	4.98309e-05	1.40546
Age+P53+MMR+ER+ki67+Surgical_therapy	7.26011e-05	0.444441
Age+P53+MMR+ER+Surgical_therapy	3.30169e-05	0.407253
Age+P53+MMR+PR	2.58426e-05	1.38822
Age+P53+MMR+PR+ki67	6.41168e-05	1.40967
Age+P53+MMR+PR+ki67+Surgical_therapy	9.01901e-05	0.374805
Age+P53+MMR+PR+Surgical_therapy	3.9926e-05	0.349422
Age+P53+MMR+ki67	3.56976e-05	1.26437
Age+P53+MMR+ki67+Surgical_therapy	4.23473e-05	0.208894
Age+P53+MMR+Surgical_therapy	1.69486e-05	0.188862
Age+P53+ER	1.59026e-05	1.26376
Age+P53+ER+PR	4.55171e-05	1.28011
Age+P53+ER+PR+ki67	0.000103396	1.36036
Age+P53+ER+PR+ki67+Surgical_therapy	0.000126042	0.486282
Age+P53+ER+PR+Surgical_therapy	4.54344e-05	0.484796
Age+P53+ER+ki67	4.08019e-05	1.35168
Age+P53+ER+ki67+Surgical_therapy	5.11418e-05	0.536182
Age+P53+ER+Surgical_therapy	1.70811e-05	0.511227
Age+P53+PR	1.84805e-05	1.28747
Age+P53+PR+ki67	4.7908e-05	1.35237
Age+P53+PR+ki67+Surgical_therapy	5.77231e-05	0.474873
Age+P53+PR+Surgical_therapy	1.8989e-05	0.475909
Age+P53+ki67	2.28461e-05	1.24995
Age+P53+ki67+Surgical_therapy	2.37381e-05	0.389059
Age+P53+Surgical_therapy	6.73369e-06	0.400788
Age+MMR	0.219192	1.72122
Age+ER	0.524615	1.6234
Age+PR	0.502381	1.58985
Age+ki67	0.402508	1.76499
Age+Surgical_therapy	0.129056	0.70842
BMI+Menopause	0.192237	0.800132
BMI+Gestation	0.713144	0.748148
BMI+Endometrial_hyperplasia	0.548631	0.993161
BMI+Histologic_differentiation	0.00659472	0.0313967
BMI+Histologic_differentiation+Stage	0	-0.25207
BMI+Histologic_differentiation+Stage+Deep_myometrial_invasion	0	-0.254468
BMI+Histologic_differentiation+Stage+Deep_myometrial_invasion+LVSI	0	0.0129725
BMI+Histologic_differentiation+Stage+Deep_myometrial_invasion+LVSI+Tumor_size	0	0.0117563
BMI+Histologic_differentiation+Stage+Deep_myometrial_invasion+LVSI+P53	0	-0.108197
BMI+Histologic_differentiation+Stage+Deep_myometrial_invasion+LVSI+MMR	0	0.0422509
BMI+Histologic_differentiation+Stage+Deep_myometrial_invasion+LVSI+ER	0	0.19168
BMI+Histologic_differentiation+Stage+Deep_myometrial_invasion+LVSI+PR	0	-0.0230578
BMI+Histologic_differentiation+Stage+Deep_myometrial_invasion+LVSI+ki67	0	0.0524547
BMI+Histologic_differentiation+Stage+Deep_myometrial_invasion+LVSI+Surgical_therapy	0	0.10807
BMI+Histologic_differentiation+Stage+Deep_myometrial_invasion+Tumor_size	0	-0.20467
BMI+Histologic_differentiation+Stage+Deep_myometrial_invasion+Tumor_size+P53	0	-0.0294421
BMI+Histologic_differentiation+Stage+Deep_myometrial_invasion+Tumor_size+MMR	0	-0.206438
BMI+Histologic_differentiation+Stage+Deep_myometrial_invasion+Tumor_size+ER	0	-0.158839
BMI+Histologic_differentiation+Stage+Deep_myometrial_invasion+Tumor_size+PR	0	-0.201487
BMI+Histologic_differentiation+Stage+Deep_myometrial_invasion+Tumor_size+ki67	0	-0.21147
BMI+Histologic_differentiation+Stage+Deep_myometrial_invasion+Tumor_size+Surgical_therapy	0	-0.130654
BMI+Histologic_differentiation+Stage+Deep_myometrial_invasion+P53	0	-0.110912
BMI+Histologic_differentiation+Stage+Deep_myometrial_invasion+P53+MMR	0	-0.210946
BMI+Histologic_differentiation+Stage+Deep_myometrial_invasion+P53+ER	0	0.272263
BMI+Histologic_differentiation+Stage+Deep_myometrial_invasion+P53+PR	0	0.0191974
BMI+Histologic_differentiation+Stage+Deep_myometrial_invasion+P53+ki67	0	-0.106644
BMI+Histologic_differentiation+Stage+Deep_myometrial_invasion+P53+Surgical_therapy	0	-0.168656
BMI+Histologic_differentiation+Stage+Deep_myometrial_invasion+MMR	0	-0.210693
BMI+Histologic_differentiation+Stage+Deep_myometrial_invasion+MMR+ER	0	-0.0667993
BMI+Histologic_differentiation+Stage+Deep_myometrial_invasion+MMR+PR	0	-0.230519
BMI+Histologic_differentiation+Stage+Deep_myometrial_invasion+MMR+ki67	0	-0.217451
BMI+Histologic_differentiation+Stage+Deep_myometrial_invasion+MMR+Surgical_therapy	0	-0.202682
BMI+Histologic_differentiation+Stage+Deep_myometrial_invasion+ER	0	-0.166245
BMI+Histologic_differentiation+Stage+Deep_myometrial_invasion+ER+PR	0	-0.0762572
BMI+Histologic_differentiation+Stage+Deep_myometrial_invasion+ER+ki67	0	-0.188999
BMI+Histologic_differentiation+Stage+Deep_myometrial_invasion+ER+Surgical_therapy	0	-0.160914
BMI+Histologic_differentiation+Stage+Deep_myometrial_invasion+PR	0	-0.275385
BMI+Histologic_differentiation+Stage+Deep_myometrial_invasion+PR+ki67	0	-0.288104
BMI+Histologic_differentiation+Stage+Deep_myometrial_invasion+PR+Surgical_therapy	0	-0.261238
BMI+Histologic_differentiation+Stage+Deep_myometrial_invasion+ki67	0	-0.272705
BMI+Histologic_differentiation+Stage+Deep_myometrial_invasion+ki67+Surgical_therapy	0	-0.298697
BMI+Histologic_differentiation+Stage+Deep_myometrial_invasion+Surgical_therapy	0	-0.241278
BMI+Histologic_differentiation+Stage+LVSI	0	0.0317245
BMI+Histologic_differentiation+Stage+LVSI+Tumor_size	0	-0.0062611
BMI+Histologic_differentiation+Stage+LVSI+Tumor_size+P53	0	0.0579827
BMI+Histologic_differentiation+Stage+LVSI+Tumor_size+MMR	0	-0.0417627
BMI+Histologic_differentiation+Stage+LVSI+Tumor_size+ER	0	0.00114027
BMI+Histologic_differentiation+Stage+LVSI+Tumor_size+PR	0	-0.0459184
BMI+Histologic_differentiation+Stage+LVSI+Tumor_size+ki67	0	-0.0333484
BMI+Histologic_differentiation+Stage+LVSI+Tumor_size+Surgical_therapy	0	0.274158
BMI+Histologic_differentiation+Stage+LVSI+P53	0	0.0140141
BMI+Histologic_differentiation+Stage+LVSI+P53+MMR	0	-0.131008
BMI+Histologic_differentiation+Stage+LVSI+P53+ER	0	0.309639
BMI+Histologic_differentiation+Stage+LVSI+P53+PR	0	0.111488
BMI+Histologic_differentiation+Stage+LVSI+P53+ki67	0	-0.00902599
BMI+Histologic_differentiation+Stage+LVSI+P53+Surgical_therapy	0	0.0840562
BMI+Histologic_differentiation+Stage+LVSI+MMR	0	0.0207021
BMI+Histologic_differentiation+Stage+LVSI+MMR+ER	0	0.110919
BMI+Histologic_differentiation+Stage+LVSI+MMR+PR	0	-0.0544392
BMI+Histologic_differentiation+Stage+LVSI+MMR+ki67	0	-0.0253962
BMI+Histologic_differentiation+Stage+LVSI+MMR+Surgical_therapy	0	0.232809
BMI+Histologic_differentiation+Stage+LVSI+ER	0	0.137654
BMI+Histologic_differentiation+Stage+LVSI+ER+PR	0	0.183653
BMI+Histologic_differentiation+Stage+LVSI+ER+ki67	0	0.0624104
BMI+Histologic_differentiation+Stage+LVSI+ER+Surgical_therapy	0	0.3507
BMI+Histologic_differentiation+Stage+LVSI+PR	0	-0.0183862
BMI+Histologic_differentiation+Stage+LVSI+PR+ki67	0	-0.0365003
BMI+Histologic_differentiation+Stage+LVSI+PR+Surgical_therapy	0	0.163138
BMI+Histologic_differentiation+Stage+LVSI+ki67	0	0.0148455
BMI+Histologic_differentiation+Stage+LVSI+ki67+Surgical_therapy	0	0.0798931
BMI+Histologic_differentiation+Stage+LVSI+Surgical_therapy	0	0.218021
BMI+Histologic_differentiation+Stage+Tumor_size	0	-0.222378
BMI+Histologic_differentiation+Stage+Tumor_size+P53	0	0.025937
BMI+Histologic_differentiation+Stage+Tumor_size+P53+MMR	0	-0.0934829
BMI+Histologic_differentiation+Stage+Tumor_size+P53+ER	0	0.200399
BMI+Histologic_differentiation+Stage+Tumor_size+P53+PR	0	0.033138
BMI+Histologic_differentiation+Stage+Tumor_size+P53+ki67	0	0.0234178
BMI+Histologic_differentiation+Stage+Tumor_size+P53+Surgical_therapy	0	0.0713291
BMI+Histologic_differentiation+Stage+Tumor_size+MMR	0	-0.159449
BMI+Histologic_differentiation+Stage+Tumor_size+MMR+ER	0	-0.137821
BMI+Histologic_differentiation+Stage+Tumor_size+MMR+PR	0	-0.171537
BMI+Histologic_differentiation+Stage+Tumor_size+MMR+ki67	0	-0.172737
BMI+Histologic_differentiation+Stage+Tumor_size+MMR+Surgical_therapy	0	-0.00348905
BMI+Histologic_differentiation+Stage+Tumor_size+ER	0	-0.223476
BMI+Histologic_differentiation+Stage+Tumor_size+ER+PR	0	-0.114349
BMI+Histologic_differentiation+Stage+Tumor_size+ER+ki67	0	-0.249121
BMI+Histologic_differentiation+Stage+Tumor_size+ER+Surgical_therapy	0	-0.028588
BMI+Histologic_differentiation+Stage+Tumor_size+PR	0	-0.203132
BMI+Histologic_differentiation+Stage+Tumor_size+PR+ki67	0	-0.214738
BMI+Histologic_differentiation+Stage+Tumor_size+PR+Surgical_therapy	0	-0.0305261
BMI+Histologic_differentiation+Stage+Tumor_size+ki67	0	-0.248317
BMI+Histologic_differentiation+Stage+Tumor_size+ki67+Surgical_therapy	0	-0.0353594
BMI+Histologic_differentiation+Stage+Tumor_size+Surgical_therapy	0	-0.0357061
BMI+Histologic_differentiation+Stage+P53	0	-0.0141755
BMI+Histologic_differentiation+Stage+P53+MMR	0	-0.093715
BMI+Histologic_differentiation+Stage+P53+MMR+ER	0	0.198769
BMI+Histologic_differentiation+Stage+P53+MMR+PR	0	-0.0030162
BMI+Histologic_differentiation+Stage+P53+MMR+ki67	0	-0.102172
BMI+Histologic_differentiation+Stage+P53+MMR+Surgical_therapy	0	-0.0411043
BMI+Histologic_differentiation+Stage+P53+ER	0	0.274075
BMI+Histologic_differentiation+Stage+P53+ER+PR	0	0.341568
BMI+Histologic_differentiation+Stage+P53+ER+ki67	0	0.264745
BMI+Histologic_differentiation+Stage+P53+ER+Surgical_therapy	0	0.260348
BMI+Histologic_differentiation+Stage+P53+PR	0	0.0753732
BMI+Histologic_differentiation+Stage+P53+PR+ki67	0	0.0520219
BMI+Histologic_differentiation+Stage+P53+PR+Surgical_therapy	0	0.0545614
BMI+Histologic_differentiation+Stage+P53+ki67	0	-0.0209493
BMI+Histologic_differentiation+Stage+P53+ki67+Surgical_therapy	0	-0.0488871
BMI+Histologic_differentiation+Stage+P53+Surgical_therapy	0	0.00758922
BMI+Histologic_differentiation+Stage+MMR	0	-0.103357
BMI+Histologic_differentiation+Stage+MMR+ER	0	0.0090114
BMI+Histologic_differentiation+Stage+MMR+ER+PR	0	0.0686252
BMI+Histologic_differentiation+Stage+MMR+ER+ki67	0	-0.0172858
BMI+Histologic_differentiation+Stage+MMR+ER+Surgical_therapy	0	0.104846
BMI+Histologic_differentiation+Stage+MMR+PR	0	-0.131116
BMI+Histologic_differentiation+Stage+MMR+PR+ki67	0	-0.136798
BMI+Histologic_differentiation+Stage+MMR+PR+Surgical_therapy	0	-0.0384781
BMI+Histologic_differentiation+Stage+MMR+ki67	0	-0.115921
BMI+Histologic_differentiation+Stage+MMR+ki67+Surgical_therapy	0	-0.0829636
BMI+Histologic_differentiation+Stage+MMR+Surgical_therapy	0	-0.0111007
BMI+Histologic_differentiation+Stage+ER	0	-0.2194
BMI+Histologic_differentiation+Stage+ER+PR	0	-0.130892
BMI+Histologic_differentiation+Stage+ER+PR+ki67	0	-0.165467
BMI+Histologic_differentiation+Stage+ER+PR+Surgical_therapy	0	0.00732468
BMI+Histologic_differentiation+Stage+ER+ki67	0	-0.278542
BMI+Histologic_differentiation+Stage+ER+ki67+Surgical_therapy	0	-0.175848
BMI+Histologic_differentiation+Stage+ER+Surgical_therapy	0	-0.0905226
BMI+Histologic_differentiation+Stage+PR	0	-0.287467
BMI+Histologic_differentiation+Stage+PR+ki67	0	-0.316374
BMI+Histologic_differentiation+Stage+PR+ki67+Surgical_therapy	0	-0.228941
BMI+Histologic_differentiation+Stage+PR+Surgical_therapy	0	-0.163659
BMI+Histologic_differentiation+Stage+ki67	0	-0.300593
BMI+Histologic_differentiation+Stage+ki67+Surgical_therapy	0	-0.208599
BMI+Histologic_differentiation+Stage+Surgical_therapy	0	-0.128164
BMI+Histologic_differentiation+Deep_myometrial_invasion	0.000601838	-0.0640593
BMI+Histologic_differentiation+Deep_myometrial_invasion+LVSI	4.49709e-05	-0.177273
BMI+Histologic_differentiation+Deep_myometrial_invasion+LVSI+Tumor_size	1.71466e-05	-0.0504495
BMI+Histologic_differentiation+Deep_myometrial_invasion+LVSI+Tumor_size+P53	3.04203e-05	-0.354545
BMI+Histologic_differentiation+Deep_myometrial_invasion+LVSI+Tumor_size+MMR	4.70429e-05	-0.0306196
BMI+Histologic_differentiation+Deep_myometrial_invasion+LVSI+Tumor_size+ER	1.73719e-05	0.297226
BMI+Histologic_differentiation+Deep_myometrial_invasion+LVSI+Tumor_size+PR	4.64048e-05	0.0306475
BMI+Histologic_differentiation+Deep_myometrial_invasion+LVSI+Tumor_size+ki67	4.14148e-05	0.137918
BMI+Histologic_differentiation+Deep_myometrial_invasion+LVSI+Tumor_size+Surgical_therapy	1.43775e-05	-0.180538
BMI+Histologic_differentiation+Deep_myometrial_invasion+LVSI+P53	2.99274e-05	-0.644222
BMI+Histologic_differentiation+Deep_myometrial_invasion+LVSI+P53+MMR	0.000106365	-0.644631
BMI+Histologic_differentiation+Deep_myometrial_invasion+LVSI+P53+ER	5.73592e-05	-0.0721002
BMI+Histologic_differentiation+Deep_myometrial_invasion+LVSI+P53+PR	9.40387e-05	-0.399713
BMI+Histologic_differentiation+Deep_myometrial_invasion+LVSI+P53+ki67	5.94055e-05	-0.52667
BMI+Histologic_differentiation+Deep_myometrial_invasion+LVSI+P53+Surgical_therapy	0.000106165	-0.692
BMI+Histologic_differentiation+Deep_myometrial_invasion+LVSI+MMR	0.000103894	-0.227706
BMI+Histologic_differentiation+Deep_myometrial_invasion+LVSI+MMR+ER	9.80214e-05	0.22775
BMI+Histologic_differentiation+Deep_myometrial_invasion+LVSI+MMR+PR	0.000236962	-0.0804002
BMI+Histologic_differentiation+Deep_myometrial_invasion+LVSI+MMR+ki67	0.00011828	-0.103739
BMI+Histologic_differentiation+Deep_myometrial_invasion+LVSI+MMR+Surgical_therapy	7.44175e-05	-0.295476
BMI+Histologic_differentiation+Deep_myometrial_invasion+LVSI+ER	6.05897e-05	0.290618
BMI+Histologic_differentiation+Deep_myometrial_invasion+LVSI+ER+PR	7.32734e-05	0.30273
BMI+Histologic_differentiation+Deep_myometrial_invasion+LVSI+ER+ki67	9.05552e-05	0.292355
BMI+Histologic_differentiation+Deep_myometrial_invasion+LVSI+ER+Surgical_therapy	3.48882e-05	0.0117742
BMI+Histologic_differentiation+Deep_myometrial_invasion+LVSI+PR	0.000118404	-0.0341171
BMI+Histologic_differentiation+Deep_myometrial_invasion+LVSI+PR+ki67	0.000147391	-0.00660692
BMI+Histologic_differentiation+Deep_myometrial_invasion+LVSI+PR+Surgical_therapy	7.86149e-05	-0.236339
BMI+Histologic_differentiation+Deep_myometrial_invasion+LVSI+ki67	5.99353e-05	-0.0839978
BMI+Histologic_differentiation+Deep_myometrial_invasion+LVSI+ki67+Surgical_therapy	0.00017674	-0.201111
BMI+Histologic_differentiation+Deep_myometrial_invasion+LVSI+Surgical_therapy	3.32211e-05	-0.280922
BMI+Histologic_differentiation+Deep_myometrial_invasion+Tumor_size	1.65716e-05	0.0608155
BMI+Histologic_differentiation+Deep_myometrial_invasion+Tumor_size+P53	7.14648e-06	-0.358126
BMI+Histologic_differentiation+Deep_myometrial_invasion+Tumor_size+P53+MMR	3.93779e-05	-0.448897
BMI+Histologic_differentiation+Deep_myometrial_invasion+Tumor_size+P53+ER	4.68564e-06	-0.137467
BMI+Histologic_differentiation+Deep_myometrial_invasion+Tumor_size+P53+PR	2.08516e-05	-0.298672
BMI+Histologic_differentiation+Deep_myometrial_invasion+Tumor_size+P53+ki67	1.91661e-05	-0.349166
BMI+Histologic_differentiation+Deep_myometrial_invasion+Tumor_size+P53+Surgical_therapy	1.46819e-05	-0.368369
BMI+Histologic_differentiation+Deep_myometrial_invasion+Tumor_size+MMR	4.12293e-05	0.0747971
BMI+Histologic_differentiation+Deep_myometrial_invasion+Tumor_size+MMR+ER	2.71186e-05	0.0827725
BMI+Histologic_differentiation+Deep_myometrial_invasion+Tumor_size+MMR+PR	9.91892e-05	0.0765317
BMI+Histologic_differentiation+Deep_myometrial_invasion+Tumor_size+MMR+ki67	9.96872e-05	0.0696141
BMI+Histologic_differentiation+Deep_myometrial_invasion+Tumor_size+MMR+Surgical_therapy	5.58187e-05	0.0242078
BMI+Histologic_differentiation+Deep_myometrial_invasion+Tumor_size+ER	1.56038e-05	0.0174339
BMI+Histologic_differentiation+Deep_myometrial_invasion+Tumor_size+ER+PR	1.5841e-05	0.173195
BMI+Histologic_differentiation+Deep_myometrial_invasion+Tumor_size+ER+ki67	4.08443e-05	0.00497815
BMI+Histologic_differentiation+Deep_myometrial_invasion+Tumor_size+ER+Surgical_therapy	3.4534e-05	0.00736787
BMI+Histologic_differentiation+Deep_myometrial_invasion+Tumor_size+PR	4.58293e-05	0.0536781
BMI+Histologic_differentiation+Deep_myometrial_invasion+Tumor_size+PR+ki67	0.000113843	0.0405966
BMI+Histologic_differentiation+Deep_myometrial_invasion+Tumor_size+PR+Surgical_therapy	5.55252e-05	0.0172999
BMI+Histologic_differentiation+Deep_myometrial_invasion+Tumor_size+ki67	4.43791e-05	0.053288
BMI+Histologic_differentiation+Deep_myometrial_invasion+Tumor_size+ki67+Surgical_therapy	6.05864e-05	0.00111079
BMI+Histologic_differentiation+Deep_myometrial_invasion+Tumor_size+Surgical_therapy	2.31834e-05	0.0175384
BMI+Histologic_differentiation+Deep_myometrial_invasion+P53	6.20358e-06	-0.594899
BMI+Histologic_differentiation+Deep_myometrial_invasion+P53+MMR	3.82757e-05	-0.682435
BMI+Histologic_differentiation+Deep_myometrial_invasion+P53+MMR+ER	1.39166e-05	-0.274602
BMI+Histologic_differentiation+Deep_myometrial_invasion+P53+MMR+PR	7.33584e-05	-0.508419
BMI+Histologic_differentiation+Deep_myometrial_invasion+P53+MMR+ki67	9.36645e-05	-0.679402
BMI+Histologic_differentiation+Deep_myometrial_invasion+P53+MMR+Surgical_therapy	9.81342e-05	-0.659938
BMI+Histologic_differentiation+Deep_myometrial_invasion+P53+ER	3.68164e-06	-0.227867
BMI+Histologic_differentiation+Deep_myometrial_invasion+P53+ER+PR	7.39076e-06	-0.196767
BMI+Histologic_differentiation+Deep_myometrial_invasion+P53+ER+ki67	9.52644e-06	-0.227811
BMI+Histologic_differentiation+Deep_myometrial_invasion+P53+ER+Surgical_therapy	6.9142e-06	-0.284302
BMI+Histologic_differentiation+Deep_myometrial_invasion+P53+PR	1.59654e-05	-0.425157
BMI+Histologic_differentiation+Deep_myometrial_invasion+P53+PR+ki67	4.42755e-05	-0.422643
BMI+Histologic_differentiation+Deep_myometrial_invasion+P53+PR+Surgical_therapy	3.6064e-05	-0.443713
BMI+Histologic_differentiation+Deep_myometrial_invasion+P53+ki67	1.79309e-05	-0.585206
BMI+Histologic_differentiation+Deep_myometrial_invasion+P53+ki67+Surgical_therapy	6.16875e-05	-0.53362
BMI+Histologic_differentiation+Deep_myometrial_invasion+P53+Surgical_therapy	1.88435e-05	-0.543071
BMI+Histologic_differentiation+Deep_myometrial_invasion+MMR	0.00106116	0.116897
BMI+Histologic_differentiation+Deep_myometrial_invasion+MMR+ER	0.00114777	0.191078
BMI+Histologic_differentiation+Deep_myometrial_invasion+MMR+ER+PR	0.000996542	0.155216
BMI+Histologic_differentiation+Deep_myometrial_invasion+MMR+ER+ki67	0.00229672	0.205617
BMI+Histologic_differentiation+Deep_myometrial_invasion+MMR+ER+Surgical_therapy	0.0013594	0.156754
BMI+Histologic_differentiation+Deep_myometrial_invasion+MMR+PR	0.00244954	0.135584
BMI+Histologic_differentiation+Deep_myometrial_invasion+MMR+PR+ki67	0.00486437	0.143752
BMI+Histologic_differentiation+Deep_myometrial_invasion+MMR+PR+Surgical_therapy	0.00234178	0.1053
BMI+Histologic_differentiation+Deep_myometrial_invasion+MMR+ki67	0.00232653	0.124548
BMI+Histologic_differentiation+Deep_myometrial_invasion+MMR+ki67+Surgical_therapy	0.00238318	0.148177
BMI+Histologic_differentiation+Deep_myometrial_invasion+MMR+Surgical_therapy	0.00118535	0.13758
BMI+Histologic_differentiation+Deep_myometrial_invasion+ER	0.000873768	-0.112117
BMI+Histologic_differentiation+Deep_myometrial_invasion+ER+PR	0.000662374	-0.116207
BMI+Histologic_differentiation+Deep_myometrial_invasion+ER+PR+ki67	0.00137894	-0.0684945
BMI+Histologic_differentiation+Deep_myometrial_invasion+ER+PR+Surgical_therapy	0.000634847	-0.221359
BMI+Histologic_differentiation+Deep_myometrial_invasion+ER+ki67	0.00185608	-0.0490679
BMI+Histologic_differentiation+Deep_myometrial_invasion+ER+ki67+Surgical_therapy	0.00194681	-0.085343
BMI+Histologic_differentiation+Deep_myometrial_invasion+ER+Surgical_therapy	0.00102936	-0.156629
BMI+Histologic_differentiation+Deep_myometrial_invasion+PR	0.00145061	-0.0678183
BMI+Histologic_differentiation+Deep_myometrial_invasion+PR+ki67	0.00311705	-0.034706
BMI+Histologic_differentiation+Deep_myometrial_invasion+PR+ki67+Surgical_therapy	0.00265682	-0.0476799
BMI+Histologic_differentiation+Deep_myometrial_invasion+PR+Surgical_therapy	0.00134488	-0.0871101
BMI+Histologic_differentiation+Deep_myometrial_invasion+ki67	0.00145088	-0.0293746
BMI+Histologic_differentiation+Deep_myometrial_invasion+ki67+Surgical_therapy	0.00144329	-0.0260399
BMI+Histologic_differentiation+Deep_myometrial_invasion+Surgical_therapy	0.000677412	-0.0735376
BMI+Histologic_differentiation+LVSI	0.000675716	-0.341254
BMI+Histologic_differentiation+LVSI+Tumor_size	0.000286451	-0.418219
BMI+Histologic_differentiation+LVSI+Tumor_size+P53	0.000242693	-0.58389
BMI+Histologic_differentiation+LVSI+Tumor_size+P53+MMR	0.000753295	-0.671291
BMI+Histologic_differentiation+LVSI+Tumor_size+P53+ER	0.000267789	-0.56756
BMI+Histologic_differentiation+LVSI+Tumor_size+P53+PR	0.000479511	-0.595478
BMI+Histologic_differentiation+LVSI+Tumor_size+P53+ki67	0.000424857	-0.446851
BMI+Histologic_differentiation+LVSI+Tumor_size+P53+Surgical_therapy	0.00030525	-0.536881
BMI+Histologic_differentiation+LVSI+Tumor_size+MMR	0.00074847	-0.425738
BMI+Histologic_differentiation+LVSI+Tumor_size+MMR+ER	0.00105346	-0.428257
BMI+Histologic_differentiation+LVSI+Tumor_size+MMR+PR	0.00157735	-0.428742
BMI+Histologic_differentiation+LVSI+Tumor_size+MMR+ki67	0.0010259	-0.296766
BMI+Histologic_differentiation+LVSI+Tumor_size+MMR+Surgical_therapy	0.000610849	-0.470079
BMI+Histologic_differentiation+LVSI+Tumor_size+ER	0.00045333	-0.424938
BMI+Histologic_differentiation+LVSI+Tumor_size+ER+PR	0.000710841	-0.369681
BMI+Histologic_differentiation+LVSI+Tumor_size+ER+ki67	0.000781018	-0.309948
BMI+Histologic_differentiation+LVSI+Tumor_size+ER+Surgical_therapy	0.000417242	-0.453051
BMI+Histologic_differentiation+LVSI+Tumor_size+PR	0.000669739	-0.422694
BMI+Histologic_differentiation+LVSI+Tumor_size+PR+ki67	0.00100592	-0.275536
BMI+Histologic_differentiation+LVSI+Tumor_size+PR+Surgical_therapy	0.000555064	-0.453887
BMI+Histologic_differentiation+LVSI+Tumor_size+ki67	0.00045274	-0.284919
BMI+Histologic_differentiation+LVSI+Tumor_size+ki67+Surgical_therapy	0.000454241	-0.334216
BMI+Histologic_differentiation+LVSI+Tumor_size+Surgical_therapy	0.000247955	-0.451222
BMI+Histologic_differentiation+LVSI+P53	0.000233499	-0.641727
BMI+Histologic_differentiation+LVSI+P53+MMR	0.00079472	-0.731736
BMI+Histologic_differentiation+LVSI+P53+MMR+ER	0.000682332	-0.640319
BMI+Histologic_differentiation+LVSI+P53+MMR+PR	0.00135822	-0.706442
BMI+Histologic_differentiation+LVSI+P53+MMR+ki67	0.00128252	-0.620953
BMI+Histologic_differentiation+LVSI+P53+MMR+Surgical_therapy	0.00071779	-0.669997
BMI+Histologic_differentiation+LVSI+P53+ER	0.000216973	-0.577441
BMI+Histologic_differentiation+LVSI+P53+ER+PR	0.000404818	-0.550421
BMI+Histologic_differentiation+LVSI+P53+ER+ki67	0.00048404	-0.509221
BMI+Histologic_differentiation+LVSI+P53+ER+Surgical_therapy	0.000361995	-0.53585
BMI+Histologic_differentiation+LVSI+P53+PR	0.000442825	-0.630093
BMI+Histologic_differentiation+LVSI+P53+PR+ki67	0.000887889	-0.535617
BMI+Histologic_differentiation+LVSI+P53+PR+Surgical_therapy	0.000612161	-0.568577
BMI+Histologic_differentiation+LVSI+P53+ki67	0.000467154	-0.524389
BMI+Histologic_differentiation+LVSI+P53+ki67+Surgical_therapy	0.000543324	-0.495244
BMI+Histologic_differentiation+LVSI+P53+Surgical_therapy	0.000258467	-0.583242
BMI+Histologic_differentiation+LVSI+MMR	0.00157665	-0.338219
BMI+Histologic_differentiation+LVSI+MMR+ER	0.00231413	-0.32104
BMI+Histologic_differentiation+LVSI+MMR+ER+PR	0.0031969	-0.284481
BMI+Histologic_differentiation+LVSI+MMR+ER+ki67	0.0045769	-0.241803
BMI+Histologic_differentiation+LVSI+MMR+ER+Surgical_therapy	0.00194731	-0.416449
BMI+Histologic_differentiation+LVSI+MMR+PR	0.00343481	-0.337862
BMI+Histologic_differentiation+LVSI+MMR+PR+ki67	0.00613286	-0.239004
BMI+Histologic_differentiation+LVSI+MMR+PR+Surgical_therapy	0.00274212	-0.430547
BMI+Histologic_differentiation+LVSI+MMR+ki67	0.00306872	-0.238458
BMI+Histologic_differentiation+LVSI+MMR+ki67+Surgical_therapy	0.00260044	-0.327265
BMI+Histologic_differentiation+LVSI+MMR+Surgical_therapy	0.00124477	-0.43023
BMI+Histologic_differentiation+LVSI+ER	0.00116097	-0.320995
BMI+Histologic_differentiation+LVSI+ER+PR	0.00163305	-0.284553
BMI+Histologic_differentiation+LVSI+ER+PR+ki67	0.00325571	-0.195496
BMI+Histologic_differentiation+LVSI+ER+PR+Surgical_therapy	0.00135039	-0.394723
BMI+Histologic_differentiation+LVSI+ER+ki67	0.00250811	-0.255245
BMI+Histologic_differentiation+LVSI+ER+ki67+Surgical_therapy	0.00216607	-0.356309
BMI+Histologic_differentiation+LVSI+ER+Surgical_therapy	0.00095633	-0.421837
BMI+Histologic_differentiation+LVSI+PR	0.00167859	-0.340536
BMI+Histologic_differentiation+LVSI+PR+ki67	0.0032591	-0.253951
BMI+Histologic_differentiation+LVSI+PR+ki67+Surgical_therapy	0.00270734	-0.346888
BMI+Histologic_differentiation+LVSI+PR+Surgical_therapy	0.00133003	-0.432984
BMI+Histologic_differentiation+LVSI+ki67	0.00148405	-0.254127
BMI+Histologic_differentiation+LVSI+ki67+Surgical_therapy	0.00127536	-0.34166
BMI+Histologic_differentiation+LVSI+Surgical_therapy	0.000537882	-0.429869
BMI+Histologic_differentiation+Tumor_size	0.000373765	-0.0234042
BMI+Histologic_differentiation+Tumor_size+P53	3.38482e-05	-0.50016
BMI+Histologic_differentiation+Tumor_size+P53+MMR	0.000112138	-0.535224
BMI+Histologic_differentiation+Tumor_size+P53+MMR+ER	0.000110814	-0.488593
BMI+Histologic_differentiation+Tumor_size+P53+MMR+PR	0.000201211	-0.542531
BMI+Histologic_differentiation+Tumor_size+P53+MMR+ki67	0.000254111	-0.527998
BMI+Histologic_differentiation+Tumor_size+P53+MMR+Surgical_therapy	0.000129062	-0.491897
BMI+Histologic_differentiation+Tumor_size+P53+ER	4.03054e-05	-0.474492
BMI+Histologic_differentiation+Tumor_size+P53+ER+PR	9.71257e-05	-0.435412
BMI+Histologic_differentiation+Tumor_size+P53+ER+ki67	9.73706e-05	-0.46814
BMI+Histologic_differentiation+Tumor_size+P53+ER+Surgical_therapy	6.33966e-05	-0.45001
BMI+Histologic_differentiation+Tumor_size+P53+PR	6.87655e-05	-0.516217
BMI+Histologic_differentiation+Tumor_size+P53+PR+ki67	0.000160339	-0.504356
BMI+Histologic_differentiation+Tumor_size+P53+PR+Surgical_therapy	9.73016e-05	-0.469494
BMI+Histologic_differentiation+Tumor_size+P53+ki67	8.49725e-05	-0.486889
BMI+Histologic_differentiation+Tumor_size+P53+ki67+Surgical_therapy	0.000109873	-0.452498
BMI+Histologic_differentiation+Tumor_size+P53+Surgical_therapy	4.58207e-05	-0.454444
BMI+Histologic_differentiation+Tumor_size+MMR	0.000810071	-0.0456322
BMI+Histologic_differentiation+Tumor_size+MMR+ER	0.00134991	-0.0983462
BMI+Histologic_differentiation+Tumor_size+MMR+ER+PR	0.00280787	-0.0206302
BMI+Histologic_differentiation+Tumor_size+MMR+ER+ki67	0.00285759	-0.0900604
BMI+Histologic_differentiation+Tumor_size+MMR+ER+Surgical_therapy	0.00163263	-0.132737
BMI+Histologic_differentiation+Tumor_size+MMR+PR	0.00182015	-0.0488872
BMI+Histologic_differentiation+Tumor_size+MMR+PR+ki67	0.00370249	-0.0419723
BMI+Histologic_differentiation+Tumor_size+MMR+PR+Surgical_therapy	0.0020489	-0.0893111
BMI+Histologic_differentiation+Tumor_size+MMR+ki67	0.0018114	-0.0386688
BMI+Histologic_differentiation+Tumor_size+MMR+ki67+Surgical_therapy	0.00199735	-0.100163
BMI+Histologic_differentiation+Tumor_size+MMR+Surgical_therapy	0.00093206	-0.103755
BMI+Histologic_differentiation+Tumor_size+ER	0.000754598	-0.0527906
BMI+Histologic_differentiation+Tumor_size+ER+PR	0.00158615	0.0256037
BMI+Histologic_differentiation+Tumor_size+ER+PR+ki67	0.00328856	0.0257183
BMI+Histologic_differentiation+Tumor_size+ER+PR+Surgical_therapy	0.00164771	-0.0704003
BMI+Histologic_differentiation+Tumor_size+ER+ki67	0.00174537	-0.0548509
BMI+Histologic_differentiation+Tumor_size+ER+ki67+Surgical_therapy	0.00198705	-0.133474
BMI+Histologic_differentiation+Tumor_size+ER+Surgical_therapy	0.000928572	-0.133341
BMI+Histologic_differentiation+Tumor_size+PR	0.000966537	-0.0150535
BMI+Histologic_differentiation+Tumor_size+PR+ki67	0.00215403	-0.0168697
BMI+Histologic_differentiation+Tumor_size+PR+ki67+Surgical_therapy	0.00232468	-0.100042
BMI+Histologic_differentiation+Tumor_size+PR+Surgical_therapy	0.00110088	-0.0997961
BMI+Histologic_differentiation+Tumor_size+ki67	0.000945654	-0.0255421
BMI+Histologic_differentiation+Tumor_size+ki67+Surgical_therapy	0.00106926	-0.119649
BMI+Histologic_differentiation+Tumor_size+Surgical_therapy	0.000457195	-0.119275
BMI+Histologic_differentiation+P53	2.88564e-05	-0.553357
BMI+Histologic_differentiation+P53+MMR	0.000108783	-0.586114
BMI+Histologic_differentiation+P53+MMR+ER	8.50375e-05	-0.494007
BMI+Histologic_differentiation+P53+MMR+ER+PR	0.000206158	-0.464163
BMI+Histologic_differentiation+P53+MMR+ER+ki67	0.000199332	-0.490493
BMI+Histologic_differentiation+P53+MMR+ER+Surgical_therapy	0.000127909	-0.466488
BMI+Histologic_differentiation+P53+MMR+PR	0.000173616	-0.571518
BMI+Histologic_differentiation+P53+MMR+PR+ki67	0.000389525	-0.561343
BMI+Histologic_differentiation+P53+MMR+PR+Surgical_therapy	0.000241949	-0.52497
BMI+Histologic_differentiation+P53+MMR+ki67	0.000261456	-0.573722
BMI+Histologic_differentiation+P53+MMR+ki67+Surgical_therapy	0.000320143	-0.536541
BMI+Histologic_differentiation+P53+MMR+Surgical_therapy	0.000139102	-0.537981
BMI+Histologic_differentiation+P53+ER	3.00725e-05	-0.486261
BMI+Histologic_differentiation+P53+ER+PR	8.02546e-05	-0.456188
BMI+Histologic_differentiation+P53+ER+PR+ki67	0.000190464	-0.451783
BMI+Histologic_differentiation+P53+ER+PR+Surgical_therapy	0.000123738	-0.439473
BMI+Histologic_differentiation+P53+ER+ki67	7.88153e-05	-0.482155
BMI+Histologic_differentiation+P53+ER+ki67+Surgical_therapy	0.000122472	-0.46903
BMI+Histologic_differentiation+P53+ER+Surgical_therapy	5.22884e-05	-0.463387
BMI+Histologic_differentiation+P53+PR	5.52777e-05	-0.548355
BMI+Histologic_differentiation+P53+PR+ki67	0.000141071	-0.536406
BMI+Histologic_differentiation+P53+PR+ki67+Surgical_therapy	0.000214147	-0.502561
BMI+Histologic_differentiation+P53+PR+Surgical_therapy	9.12324e-05	-0.503694
BMI+Histologic_differentiation+P53+ki67	8.07502e-05	-0.536511
BMI+Histologic_differentiation+P53+ki67+Surgical_therapy	0.000116221	-0.499137
BMI+Histologic_differentiation+P53+Surgical_therapy	4.51278e-05	-0.504762
BMI+Histologic_differentiation+MMR	0.00791473	0.0640324
BMI+Histologic_differentiation+MMR+ER	0.0122302	-0.00457947
BMI+Histologic_differentiation+MMR+ER+PR	0.0182511	0.0550375
BMI+Histologic_differentiation+MMR+ER+PR+ki67	0.0309027	0.0506249
BMI+Histologic_differentiation+MMR+ER+PR+Surgical_therapy	0.0202731	-0.0284156
BMI+Histologic_differentiation+MMR+ER+ki67	0.0219307	-0.00677612
BMI+Histologic_differentiation+MMR+ER+ki67+Surgical_therapy	0.0245272	-0.0755503
BMI+Histologic_differentiation+MMR+ER+Surgical_therapy	0.0151515	-0.0683561
BMI+Histologic_differentiation+MMR+PR	0.0168776	0.0603618
BMI+Histologic_differentiation+MMR+PR+ki67	0.0306222	0.0589552
BMI+Histologic_differentiation+MMR+PR+ki67+Surgical_therapy	0.0309858	0.004949
BMI+Histologic_differentiation+MMR+PR+Surgical_therapy	0.0187363	0.00445894
BMI+Histologic_differentiation+MMR+ki67	0.0161494	0.0640816
BMI+Histologic_differentiation+MMR+ki67+Surgical_therapy	0.0174028	-0.000464087
BMI+Histologic_differentiation+MMR+Surgical_therapy	0.00968296	-0.00332942
BMI+Histologic_differentiation+ER	0.0135328	0.00473176
BMI+Histologic_differentiation+ER+PR	0.0189423	0.0709004
BMI+Histologic_differentiation+ER+PR+ki67	0.032003	0.0909117
BMI+Histologic_differentiation+ER+PR+ki67+Surgical_therapy	0.0292151	-0.0471188
BMI+Histologic_differentiation+ER+PR+Surgical_therapy	0.0196265	-0.070222
BMI+Histologic_differentiation+ER+ki67	0.0244528	0.0375793
BMI+Histologic_differentiation+ER+ki67+Surgical_therapy	0.0255709	-0.0749167
BMI+Histologic_differentiation+ER+Surgical_therapy	0.0160815	-0.112261
BMI+Histologic_differentiation+PR	0.0150238	0.045153
BMI+Histologic_differentiation+PR+ki67	0.0284822	0.0656041
BMI+Histologic_differentiation+PR+ki67+Surgical_therapy	0.0266371	-0.0313956
BMI+Histologic_differentiation+PR+Surgical_therapy	0.0158983	-0.061986
BMI+Histologic_differentiation+ki67	0.0143108	0.0583823
BMI+Histologic_differentiation+ki67+Surgical_therapy	0.0149999	-0.0412593
BMI+Histologic_differentiation+Surgical_therapy	0.00823791	-0.0818878
BMI+Stage	0	0.18226
BMI+Stage+Deep_myometrial_invasion	0	0.01331
BMI+Stage+Deep_myometrial_invasion+LVSI	0	0.431795
BMI+Stage+Deep_myometrial_invasion+LVSI+Tumor_size	0	0.378066
BMI+Stage+Deep_myometrial_invasion+LVSI+Tumor_size+P53	0	0.0556754
BMI+Stage+Deep_myometrial_invasion+LVSI+Tumor_size+MMR	0	0.405193
BMI+Stage+Deep_myometrial_invasion+LVSI+Tumor_size+ER	0	0.441391
BMI+Stage+Deep_myometrial_invasion+LVSI+Tumor_size+PR	0	0.292515
BMI+Stage+Deep_myometrial_invasion+LVSI+Tumor_size+ki67	0	0.485067
BMI+Stage+Deep_myometrial_invasion+LVSI+Tumor_size+Surgical_therapy	0	0.556383
BMI+Stage+Deep_myometrial_invasion+LVSI+P53	0	0.0518657
BMI+Stage+Deep_myometrial_invasion+LVSI+P53+MMR	0	0.206277
BMI+Stage+Deep_myometrial_invasion+LVSI+P53+ER	0	0.397164
BMI+Stage+Deep_myometrial_invasion+LVSI+P53+PR	0	0.182312
BMI+Stage+Deep_myometrial_invasion+LVSI+P53+ki67	0	0.106975
BMI+Stage+Deep_myometrial_invasion+LVSI+P53+Surgical_therapy	0	0.0795761
BMI+Stage+Deep_myometrial_invasion+LVSI+MMR	0	0.431853
BMI+Stage+Deep_myometrial_invasion+LVSI+MMR+ER	0	0.57089
BMI+Stage+Deep_myometrial_invasion+LVSI+MMR+PR	0	0.370152
BMI+Stage+Deep_myometrial_invasion+LVSI+MMR+ki67	0	0.515232
BMI+Stage+Deep_myometrial_invasion+LVSI+MMR+Surgical_therapy	0	0.519429
BMI+Stage+Deep_myometrial_invasion+LVSI+ER	0	0.581873
BMI+Stage+Deep_myometrial_invasion+LVSI+ER+PR	0	0.557775
BMI+Stage+Deep_myometrial_invasion+LVSI+ER+ki67	0	0.625223
BMI+Stage+Deep_myometrial_invasion+LVSI+ER+Surgical_therapy	0	0.671818
BMI+Stage+Deep_myometrial_invasion+LVSI+PR	0	0.366357
BMI+Stage+Deep_myometrial_invasion+LVSI+PR+ki67	0	0.430364
BMI+Stage+Deep_myometrial_invasion+LVSI+PR+Surgical_therapy	0	0.448937
BMI+Stage+Deep_myometrial_invasion+LVSI+ki67	0	0.508362
BMI+Stage+Deep_myometrial_invasion+LVSI+ki67+Surgical_therapy	0	0.529917
BMI+Stage+Deep_myometrial_invasion+LVSI+Surgical_therapy	0	0.515439
BMI+Stage+Deep_myometrial_invasion+Tumor_size	0	0.112429
BMI+Stage+Deep_myometrial_invasion+Tumor_size+P53	0	0.0819156
BMI+Stage+Deep_myometrial_invasion+Tumor_size+P53+MMR	0	0.100985
BMI+Stage+Deep_myometrial_invasion+Tumor_size+P53+ER	0	0.300658
BMI+Stage+Deep_myometrial_invasion+Tumor_size+P53+PR	0	0.104258
BMI+Stage+Deep_myometrial_invasion+Tumor_size+P53+ki67	0	0.052794
BMI+Stage+Deep_myometrial_invasion+Tumor_size+P53+Surgical_therapy	0	0.0608072
BMI+Stage+Deep_myometrial_invasion+Tumor_size+MMR	0	0.153816
BMI+Stage+Deep_myometrial_invasion+Tumor_size+MMR+ER	0	0.197414
BMI+Stage+Deep_myometrial_invasion+Tumor_size+MMR+PR	0	0.127782
BMI+Stage+Deep_myometrial_invasion+Tumor_size+MMR+ki67	0	0.15083
BMI+Stage+Deep_myometrial_invasion+Tumor_size+MMR+Surgical_therapy	0	0.174777
BMI+Stage+Deep_myometrial_invasion+Tumor_size+ER	0	0.121299
BMI+Stage+Deep_myometrial_invasion+Tumor_size+ER+PR	0	0.252756
BMI+Stage+Deep_myometrial_invasion+Tumor_size+ER+ki67	0	0.148044
BMI+Stage+Deep_myometrial_invasion+Tumor_size+ER+Surgical_therapy	0	0.13613
BMI+Stage+Deep_myometrial_invasion+Tumor_size+PR	0	0.106751
BMI+Stage+Deep_myometrial_invasion+Tumor_size+PR+ki67	0	0.105827
BMI+Stage+Deep_myometrial_invasion+Tumor_size+PR+Surgical_therapy	0	0.114924
BMI+Stage+Deep_myometrial_invasion+Tumor_size+ki67	0	0.132258
BMI+Stage+Deep_myometrial_invasion+Tumor_size+ki67+Surgical_therapy	0	0.211094
BMI+Stage+Deep_myometrial_invasion+Tumor_size+Surgical_therapy	0	0.127642
BMI+Stage+Deep_myometrial_invasion+P53	0	0.0679106
BMI+Stage+Deep_myometrial_invasion+P53+MMR	0	0.0746939
BMI+Stage+Deep_myometrial_invasion+P53+MMR+ER	0	0.418383
BMI+Stage+Deep_myometrial_invasion+P53+MMR+PR	0	0.202528
BMI+Stage+Deep_myometrial_invasion+P53+MMR+ki67	0	0.0586463
BMI+Stage+Deep_myometrial_invasion+P53+MMR+Surgical_therapy	0	0.0759404
BMI+Stage+Deep_myometrial_invasion+P53+ER	0	0.377589
BMI+Stage+Deep_myometrial_invasion+P53+ER+PR	0	0.456453
BMI+Stage+Deep_myometrial_invasion+P53+ER+ki67	0	0.362768
BMI+Stage+Deep_myometrial_invasion+P53+ER+Surgical_therapy	0	0.300985
BMI+Stage+Deep_myometrial_invasion+P53+PR	0	0.18018
BMI+Stage+Deep_myometrial_invasion+P53+PR+ki67	0	0.174767
BMI+Stage+Deep_myometrial_invasion+P53+PR+Surgical_therapy	0	0.135356
BMI+Stage+Deep_myometrial_invasion+P53+ki67	0	0.0604873
BMI+Stage+Deep_myometrial_invasion+P53+ki67+Surgical_therapy	0	0.0510962
BMI+Stage+Deep_myometrial_invasion+P53+Surgical_therapy	0	0.0510518
BMI+Stage+Deep_myometrial_invasion+MMR	0	0.174457
BMI+Stage+Deep_myometrial_invasion+MMR+ER	0	0.294673
BMI+Stage+Deep_myometrial_invasion+MMR+ER+PR	0	0.318002
BMI+Stage+Deep_myometrial_invasion+MMR+ER+ki67	0	0.304227
BMI+Stage+Deep_myometrial_invasion+MMR+ER+Surgical_therapy	0	0.254389
BMI+Stage+Deep_myometrial_invasion+MMR+PR	0	0.105026
BMI+Stage+Deep_myometrial_invasion+MMR+PR+ki67	0	0.103238
BMI+Stage+Deep_myometrial_invasion+MMR+PR+Surgical_therapy	0	0.071914
BMI+Stage+Deep_myometrial_invasion+MMR+ki67	0	0.174001
BMI+Stage+Deep_myometrial_invasion+MMR+ki67+Surgical_therapy	0	0.155444
BMI+Stage+Deep_myometrial_invasion+MMR+Surgical_therapy	0	0.139441
BMI+Stage+Deep_myometrial_invasion+ER	0	0.0482418
BMI+Stage+Deep_myometrial_invasion+ER+PR	0	0.0707642
BMI+Stage+Deep_myometrial_invasion+ER+PR+ki67	0	0.105315
BMI+Stage+Deep_myometrial_invasion+ER+PR+Surgical_therapy	0	0.0574679
BMI+Stage+Deep_myometrial_invasion+ER+ki67	0	0.102077
BMI+Stage+Deep_myometrial_invasion+ER+ki67+Surgical_therapy	0	0.0868927
BMI+Stage+Deep_myometrial_invasion+ER+Surgical_therapy	0	0.0411259
BMI+Stage+Deep_myometrial_invasion+PR	0	-0.0447705
BMI+Stage+Deep_myometrial_invasion+PR+ki67	0	-0.0246143
BMI+Stage+Deep_myometrial_invasion+PR+ki67+Surgical_therapy	0	-0.0416884
BMI+Stage+Deep_myometrial_invasion+PR+Surgical_therapy	0	-0.058452
BMI+Stage+Deep_myometrial_invasion+ki67	0	0.049046
BMI+Stage+Deep_myometrial_invasion+ki67+Surgical_therapy	0	0.0344404
BMI+Stage+Deep_myometrial_invasion+Surgical_therapy	0	0.00366172
BMI+Stage+LVSI	0	0.579109
BMI+Stage+LVSI+Tumor_size	0	0.41768
BMI+Stage+LVSI+Tumor_size+P53	0	0.246988
BMI+Stage+LVSI+Tumor_size+P53+MMR	0	0.224766
BMI+Stage+LVSI+Tumor_size+P53+ER	0	0.379297
BMI+Stage+LVSI+Tumor_size+P53+PR	0	0.253327
BMI+Stage+LVSI+Tumor_size+P53+ki67	0	0.275691
BMI+Stage+LVSI+Tumor_size+P53+Surgical_therapy	0	0.364163
BMI+Stage+LVSI+Tumor_size+MMR	0	0.414438
BMI+Stage+LVSI+Tumor_size+MMR+ER	0	0.369471
BMI+Stage+LVSI+Tumor_size+MMR+PR	0	0.347902
BMI+Stage+LVSI+Tumor_size+MMR+ki67	0	0.437949
BMI+Stage+LVSI+Tumor_size+MMR+Surgical_therapy	0	0.732891
BMI+Stage+LVSI+Tumor_size+ER	0	0.390854
BMI+Stage+LVSI+Tumor_size+ER+PR	0	0.456776
BMI+Stage+LVSI+Tumor_size+ER+ki67	0	0.410155
BMI+Stage+LVSI+Tumor_size+ER+Surgical_therapy	0	0.708812
BMI+Stage+LVSI+Tumor_size+PR	0	0.367973
BMI+Stage+LVSI+Tumor_size+PR+ki67	0	0.419419
BMI+Stage+LVSI+Tumor_size+PR+Surgical_therapy	0	0.644753
BMI+Stage+LVSI+Tumor_size+ki67	0	0.445026
BMI+Stage+LVSI+Tumor_size+ki67+Surgical_therapy	0	0.723434
BMI+Stage+LVSI+Tumor_size+Surgical_therapy	0	0.7211
BMI+Stage+LVSI+P53	0	0.3439
BMI+Stage+LVSI+P53+MMR	0	0.381751
BMI+Stage+LVSI+P53+MMR+ER	0	0.527614
BMI+Stage+LVSI+P53+MMR+PR	0	0.4233
BMI+Stage+LVSI+P53+MMR+ki67	0	0.388413
BMI+Stage+LVSI+P53+MMR+Surgical_therapy	0	0.551144
BMI+Stage+LVSI+P53+ER	0	0.520194
BMI+Stage+LVSI+P53+ER+PR	0	0.574906
BMI+Stage+LVSI+P53+ER+ki67	0	0.522003
BMI+Stage+LVSI+P53+ER+Surgical_therapy	0	0.590881
BMI+Stage+LVSI+P53+PR	0	0.394136
BMI+Stage+LVSI+P53+PR+ki67	0	0.403488
BMI+Stage+LVSI+P53+PR+Surgical_therapy	0	0.464432
BMI+Stage+LVSI+P53+ki67	0	0.373246
BMI+Stage+LVSI+P53+ki67+Surgical_therapy	0	0.43676
BMI+Stage+LVSI+P53+Surgical_therapy	0	0.443896
BMI+Stage+LVSI+MMR	0	0.579221
BMI+Stage+LVSI+MMR+ER	0	0.652676
BMI+Stage+LVSI+MMR+ER+PR	0	0.675897
BMI+Stage+LVSI+MMR+ER+ki67	0	0.655178
BMI+Stage+LVSI+MMR+ER+Surgical_therapy	0	0.864599
BMI+Stage+LVSI+MMR+PR	0	0.524261
BMI+Stage+LVSI+MMR+PR+ki67	0	0.536708
BMI+Stage+LVSI+MMR+PR+Surgical_therapy	0	0.705548
BMI+Stage+LVSI+MMR+ki67	0	0.592071
BMI+Stage+LVSI+MMR+ki67+Surgical_therapy	0	0.769463
BMI+Stage+LVSI+MMR+Surgical_therapy	0	0.76914
BMI+Stage+LVSI+ER	0	0.650237
BMI+Stage+LVSI+ER+PR	0	0.669748
BMI+Stage+LVSI+ER+PR+ki67	0	0.678037
BMI+Stage+LVSI+ER+PR+Surgical_therapy	0	0.850757
BMI+Stage+LVSI+ER+ki67	0	0.653019
BMI+Stage+LVSI+ER+ki67+Surgical_therapy	0	0.866614
BMI+Stage+LVSI+ER+Surgical_therapy	0	0.864509
BMI+Stage+LVSI+PR	0	0.526231
BMI+Stage+LVSI+PR+ki67	0	0.539843
BMI+Stage+LVSI+PR+ki67+Surgical_therapy	0	0.708043
BMI+Stage+LVSI+PR+Surgical_therapy	0	0.708465
BMI+Stage+LVSI+ki67	0	0.592043
BMI+Stage+LVSI+ki67+Surgical_therapy	0	0.768855
BMI+Stage+LVSI+Surgical_therapy	0	0.768801
BMI+Stage+Tumor_size	0	0.162202
BMI+Stage+Tumor_size+P53	0	0.206559
BMI+Stage+Tumor_size+P53+MMR	0	0.147027
BMI+Stage+Tumor_size+P53+MMR+ER	0	0.276208
BMI+Stage+Tumor_size+P53+MMR+PR	0	0.149765
BMI+Stage+Tumor_size+P53+MMR+ki67	0	0.128483
BMI+Stage+Tumor_size+P53+MMR+Surgical_therapy	0	0.207683
BMI+Stage+Tumor_size+P53+ER	0	0.338563
BMI+Stage+Tumor_size+P53+ER+PR	0	0.412445
BMI+Stage+Tumor_size+P53+ER+ki67	0	0.334797
BMI+Stage+Tumor_size+P53+ER+Surgical_therapy	0	0.367317
BMI+Stage+Tumor_size+P53+PR	0	0.206034
BMI+Stage+Tumor_size+P53+PR+ki67	0	0.203072
BMI+Stage+Tumor_size+P53+PR+Surgical_therapy	0	0.239606
BMI+Stage+Tumor_size+P53+ki67	0	0.199197
BMI+Stage+Tumor_size+P53+ki67+Surgical_therapy	0	0.268047
BMI+Stage+Tumor_size+P53+Surgical_therapy	0	0.253104
BMI+Stage+Tumor_size+MMR	0	0.268106
BMI+Stage+Tumor_size+MMR+ER	0	0.231698
BMI+Stage+Tumor_size+MMR+ER+PR	0	0.35031
BMI+Stage+Tumor_size+MMR+ER+ki67	0	0.233687
BMI+Stage+Tumor_size+MMR+ER+Surgical_therapy	0	0.312368
BMI+Stage+Tumor_size+MMR+PR	0	0.266557
BMI+Stage+Tumor_size+MMR+PR+ki67	0	0.251151
BMI+Stage+Tumor_size+MMR+PR+Surgical_therapy	0	0.343559
BMI+Stage+Tumor_size+MMR+ki67	0	0.264087
BMI+Stage+Tumor_size+MMR+ki67+Surgical_therapy	0	0.418697
BMI+Stage+Tumor_size+MMR+Surgical_therapy	0	0.350431
BMI+Stage+Tumor_size+ER	0	0.127653
BMI+Stage+Tumor_size+ER+PR	0	0.261543
BMI+Stage+Tumor_size+ER+PR+ki67	0	0.270465
BMI+Stage+Tumor_size+ER+PR+Surgical_therapy	0	0.33004
BMI+Stage+Tumor_size+ER+ki67	0	0.146778
BMI+Stage+Tumor_size+ER+ki67+Surgical_therapy	0	0.307498
BMI+Stage+Tumor_size+ER+Surgical_therapy	0	0.199314
BMI+Stage+Tumor_size+PR	0	0.215621
BMI+Stage+Tumor_size+PR+ki67	0	0.216548
BMI+Stage+Tumor_size+PR+ki67+Surgical_therapy	0	0.36393
BMI+Stage+Tumor_size+PR+Surgical_therapy	0	0.282196
BMI+Stage+Tumor_size+ki67	0	0.188287
BMI+Stage+Tumor_size+ki67+Surgical_therapy	0	0.354139
BMI+Stage+Tumor_size+Surgical_therapy	0	0.234944
BMI+Stage+P53	0	0.300569
BMI+Stage+P53+MMR	0	0.287402
BMI+Stage+P53+MMR+ER	0	0.460231
BMI+Stage+P53+MMR+ER+PR	0	0.53125
BMI+Stage+P53+MMR+ER+ki67	0	0.462532
BMI+Stage+P53+MMR+ER+Surgical_therapy	0	0.47927
BMI+Stage+P53+MMR+PR	0	0.332707
BMI+Stage+P53+MMR+PR+ki67	0	0.333885
BMI+Stage+P53+MMR+PR+Surgical_therapy	0	0.35917
BMI+Stage+P53+MMR+ki67	0	0.286948
BMI+Stage+P53+MMR+ki67+Surgical_therapy	0	0.347249
BMI+Stage+P53+MMR+Surgical_therapy	0	0.336874
BMI+Stage+P53+ER	0	0.476846
BMI+Stage+P53+ER+PR	0	0.544312
BMI+Stage+P53+ER+PR+ki67	0	0.54159
BMI+Stage+P53+ER+PR+Surgical_therapy	0	0.569295
BMI+Stage+P53+ER+ki67	0	0.4771
BMI+Stage+P53+ER+ki67+Surgical_therapy	0	0.499744
BMI+Stage+P53+ER+Surgical_therapy	0	0.484833
BMI+Stage+P53+PR	0	0.345106
BMI+Stage+P53+PR+ki67	0	0.345099
BMI+Stage+P53+PR+ki67+Surgical_therapy	0	0.35923
BMI+Stage+P53+PR+Surgical_therapy	0	0.357832
BMI+Stage+P53+ki67	0	0.302653
BMI+Stage+P53+ki67+Surgical_therapy	0	0.342712
BMI+Stage+P53+Surgical_therapy	0	0.34246
BMI+Stage+MMR	0	0.443816
BMI+Stage+MMR+ER	0	0.498642
BMI+Stage+MMR+ER+PR	0	0.556622
BMI+Stage+MMR+ER+PR+ki67	0	0.550386
BMI+Stage+MMR+ER+PR+Surgical_therapy	0	0.595545
BMI+Stage+MMR+ER+ki67	0	0.50766
BMI+Stage+MMR+ER+ki67+Surgical_therapy	0	0.609607
BMI+Stage+MMR+ER+Surgical_therapy	0	0.534164
BMI+Stage+MMR+PR	0	0.396047
BMI+Stage+MMR+PR+ki67	0	0.392894
BMI+Stage+MMR+PR+ki67+Surgical_therapy	0	0.47073
BMI+Stage+MMR+PR+Surgical_therapy	0	0.433071
BMI+Stage+MMR+ki67	0	0.436811
BMI+Stage+MMR+ki67+Surgical_therapy	0	0.520043
BMI+Stage+MMR+Surgical_therapy	0	0.478896
BMI+Stage+ER	0	0.168183
BMI+Stage+ER+PR	0	0.241121
BMI+Stage+ER+PR+ki67	0	0.277184
BMI+Stage+ER+PR+ki67+Surgical_therapy	0	0.298114
BMI+Stage+ER+PR+Surgical_therapy	0	0.243396
BMI+Stage+ER+ki67	0	0.224991
BMI+Stage+ER+ki67+Surgical_therapy	0	0.262194
BMI+Stage+ER+Surgical_therapy	0	0.172637
BMI+Stage+PR	0	0.161896
BMI+Stage+PR+ki67	0	0.188631
BMI+Stage+PR+ki67+Surgical_therapy	0	0.217963
BMI+Stage+PR+Surgical_therapy	0	0.168661
BMI+Stage+ki67	0	0.23534
BMI+Stage+ki67+Surgical_therapy	0	0.271295
BMI+Stage+Surgical_therapy	0	0.186964
BMI+Deep_myometrial_invasion	0.00493669	0.721127
BMI+Deep_myometrial_invasion+LVSI	9.67103e-05	0.803493
BMI+Deep_myometrial_invasion+LVSI+Tumor_size	8.47666e-06	0.84991
BMI+Deep_myometrial_invasion+LVSI+Tumor_size+P53	1.442e-05	0.283095
BMI+Deep_myometrial_invasion+LVSI+Tumor_size+P53+MMR	2.66374e-05	0.155303
BMI+Deep_myometrial_invasion+LVSI+Tumor_size+P53+ER	7.25267e-05	0.656469
BMI+Deep_myometrial_invasion+LVSI+Tumor_size+P53+PR	5.56212e-05	0.373007
BMI+Deep_myometrial_invasion+LVSI+Tumor_size+P53+ki67	3.30759e-05	0.526358
BMI+Deep_myometrial_invasion+LVSI+Tumor_size+P53+Surgical_therapy	4.1195e-05	0.112019
BMI+Deep_myometrial_invasion+LVSI+Tumor_size+MMR	1.41019e-05	0.629144
BMI+Deep_myometrial_invasion+LVSI+Tumor_size+MMR+ER	1.45999e-05	0.919913
BMI+Deep_myometrial_invasion+LVSI+Tumor_size+MMR+PR	3.59941e-05	0.673528
BMI+Deep_myometrial_invasion+LVSI+Tumor_size+MMR+ki67	3.504e-05	0.900184
BMI+Deep_myometrial_invasion+LVSI+Tumor_size+MMR+Surgical_therapy	9.23391e-06	0.409143
BMI+Deep_myometrial_invasion+LVSI+Tumor_size+ER	1.2777e-05	1.14871
BMI+Deep_myometrial_invasion+LVSI+Tumor_size+ER+PR	2.00682e-05	1.31305
BMI+Deep_myometrial_invasion+LVSI+Tumor_size+ER+ki67	3.22318e-05	1.28689
BMI+Deep_myometrial_invasion+LVSI+Tumor_size+ER+Surgical_therapy	1.12898e-05	0.866804
BMI+Deep_myometrial_invasion+LVSI+Tumor_size+PR	2.40282e-05	0.884535
BMI+Deep_myometrial_invasion+LVSI+Tumor_size+PR+ki67	5.5979e-05	1.09124
BMI+Deep_myometrial_invasion+LVSI+Tumor_size+PR+Surgical_therapy	1.66058e-05	0.512603
BMI+Deep_myometrial_invasion+LVSI+Tumor_size+ki67	2.25865e-05	1.08505
BMI+Deep_myometrial_invasion+LVSI+Tumor_size+ki67+Surgical_therapy	2.25615e-05	0.819408
BMI+Deep_myometrial_invasion+LVSI+Tumor_size+Surgical_therapy	6.17652e-06	0.599484
BMI+Deep_myometrial_invasion+LVSI+P53	2.86682e-05	-0.0446496
BMI+Deep_myometrial_invasion+LVSI+P53+MMR	5.16054e-05	-0.186804
BMI+Deep_myometrial_invasion+LVSI+P53+MMR+ER	6.03447e-05	0.300565
BMI+Deep_myometrial_invasion+LVSI+P53+MMR+PR	0.000135153	-0.0086517
BMI+Deep_myometrial_invasion+LVSI+P53+MMR+ki67	0.000100348	-0.0682816
BMI+Deep_myometrial_invasion+LVSI+P53+MMR+Surgical_therapy	8.31078e-05	-0.250296
BMI+Deep_myometrial_invasion+LVSI+P53+ER	3.52525e-05	0.40601
BMI+Deep_myometrial_invasion+LVSI+P53+ER+PR	4.68167e-05	0.430712
BMI+Deep_myometrial_invasion+LVSI+P53+ER+ki67	0.000187571	0.316306
BMI+Deep_myometrial_invasion+LVSI+P53+ER+Surgical_therapy	3.99506e-05	0.308793
BMI+Deep_myometrial_invasion+LVSI+P53+PR	7.83483e-05	0.0981107
BMI+Deep_myometrial_invasion+LVSI+P53+PR+ki67	0.000192852	0.0903089
BMI+Deep_myometrial_invasion+LVSI+P53+PR+Surgical_therapy	7.15397e-05	0.0233663
BMI+Deep_myometrial_invasion+LVSI+P53+ki67	6.5493e-05	0.00617781
BMI+Deep_myometrial_invasion+LVSI+P53+ki67+Surgical_therapy	7.75725e-05	-0.0512243
BMI+Deep_myometrial_invasion+LVSI+P53+Surgical_therapy	2.96442e-05	-0.0273106
BMI+Deep_myometrial_invasion+LVSI+MMR	0.000100558	0.520678
BMI+Deep_myometrial_invasion+LVSI+MMR+ER	0.00016864	0.940654
BMI+Deep_myometrial_invasion+LVSI+MMR+ER+PR	0.000167368	0.937056
BMI+Deep_myometrial_invasion+LVSI+MMR+ER+ki67	0.000299748	1.03155
BMI+Deep_myometrial_invasion+LVSI+MMR+ER+Surgical_therapy	0.000118635	0.60184
BMI+Deep_myometrial_invasion+LVSI+MMR+PR	0.000266098	0.583442
BMI+Deep_myometrial_invasion+LVSI+MMR+PR+ki67	0.000418022	0.702949
BMI+Deep_myometrial_invasion+LVSI+MMR+PR+Surgical_therapy	0.000167872	0.288111
BMI+Deep_myometrial_invasion+LVSI+MMR+ki67	0.000181966	0.693166
BMI+Deep_myometrial_invasion+LVSI+MMR+ki67+Surgical_therapy	0.000194268	0.508164
BMI+Deep_myometrial_invasion+LVSI+MMR+Surgical_therapy	7.3302e-05	0.339491
BMI+Deep_myometrial_invasion+LVSI+ER	0.000270401	1.11951
BMI+Deep_myometrial_invasion+LVSI+ER+PR	0.000209381	1.09024
BMI+Deep_myometrial_invasion+LVSI+ER+PR+ki67	0.000388426	1.13848
BMI+Deep_myometrial_invasion+LVSI+ER+PR+Surgical_therapy	0.000180382	0.746535
BMI+Deep_myometrial_invasion+LVSI+ER+ki67	0.000507849	1.14856
BMI+Deep_myometrial_invasion+LVSI+ER+ki67+Surgical_therapy	0.000367076	0.8397
BMI+Deep_myometrial_invasion+LVSI+ER+Surgical_therapy	0.000176507	0.801517
BMI+Deep_myometrial_invasion+LVSI+PR	0.000244678	0.767477
BMI+Deep_myometrial_invasion+LVSI+PR+ki67	0.000412522	0.825997
BMI+Deep_myometrial_invasion+LVSI+PR+ki67+Surgical_therapy	0.000274998	0.543607
BMI+Deep_myometrial_invasion+LVSI+PR+Surgical_therapy	0.000146381	0.47978
BMI+Deep_myometrial_invasion+LVSI+ki67	0.000199565	0.917713
BMI+Deep_myometrial_invasion+LVSI+ki67+Surgical_therapy	0.000159969	0.727227
BMI+Deep_myometrial_invasion+LVSI+Surgical_therapy	7.27748e-05	0.645073
BMI+Deep_myometrial_invasion+Tumor_size	1.94582e-05	0.914899
BMI+Deep_myometrial_invasion+Tumor_size+P53	2.65291e-06	0.191793
BMI+Deep_myometrial_invasion+Tumor_size+P53+MMR	6.66545e-06	0.13939
BMI+Deep_myometrial_invasion+Tumor_size+P53+MMR+ER	5.7609e-06	0.381722
BMI+Deep_myometrial_invasion+Tumor_size+P53+MMR+PR	1.8746e-05	0.178119
BMI+Deep_myometrial_invasion+Tumor_size+P53+MMR+ki67	1.70549e-05	0.137937
BMI+Deep_myometrial_invasion+Tumor_size+P53+MMR+Surgical_therapy	7.17049e-06	0.0835241
BMI+Deep_myometrial_invasion+Tumor_size+P53+ER	3.3117e-06	0.42526
BMI+Deep_myometrial_invasion+Tumor_size+P53+ER+PR	6.24869e-06	0.611235
BMI+Deep_myometrial_invasion+Tumor_size+P53+ER+ki67	7.65986e-06	0.386511
BMI+Deep_myometrial_invasion+Tumor_size+P53+ER+Surgical_therapy	4.27917e-06	0.310425
BMI+Deep_myometrial_invasion+Tumor_size+P53+PR	8.16432e-06	0.231102
BMI+Deep_myometrial_invasion+Tumor_size+P53+PR+ki67	2.02063e-05	0.210904
BMI+Deep_myometrial_invasion+Tumor_size+P53+PR+Surgical_therapy	8.71242e-06	0.121933
BMI+Deep_myometrial_invasion+Tumor_size+P53+ki67	7.38295e-06	0.169169
BMI+Deep_myometrial_invasion+Tumor_size+P53+ki67+Surgical_therapy	8.41043e-06	0.109927
BMI+Deep_myometrial_invasion+Tumor_size+P53+Surgical_therapy	3.3415e-06	0.120112
BMI+Deep_myometrial_invasion+Tumor_size+MMR	4.16098e-05	0.929087
BMI+Deep_myometrial_invasion+Tumor_size+MMR+ER	5.63313e-05	0.972711
BMI+Deep_myometrial_invasion+Tumor_size+MMR+ER+PR	0.000128898	1.18085
BMI+Deep_myometrial_invasion+Tumor_size+MMR+ER+ki67	0.000125311	0.970348
BMI+Deep_myometrial_invasion+Tumor_size+MMR+ER+Surgical_therapy	3.0853e-05	0.737824
BMI+Deep_myometrial_invasion+Tumor_size+MMR+PR	0.000106174	0.929191
BMI+Deep_myometrial_invasion+Tumor_size+MMR+PR+ki67	0.000242018	0.927026
BMI+Deep_myometrial_invasion+Tumor_size+MMR+PR+Surgical_therapy	4.74191e-05	0.633799
BMI+Deep_myometrial_invasion+Tumor_size+MMR+ki67	0.000104149	0.927205
BMI+Deep_myometrial_invasion+Tumor_size+MMR+ki67+Surgical_therapy	4.54411e-05	0.685446
BMI+Deep_myometrial_invasion+Tumor_size+MMR+Surgical_therapy	1.73419e-05	0.687543
BMI+Deep_myometrial_invasion+Tumor_size+ER	3.64898e-05	0.938128
BMI+Deep_myometrial_invasion+Tumor_size+ER+PR	8.27451e-05	1.15028
BMI+Deep_myometrial_invasion+Tumor_size+ER+PR+ki67	0.000197513	1.16245
BMI+Deep_myometrial_invasion+Tumor_size+ER+PR+Surgical_therapy	4.2675e-05	0.779657
BMI+Deep_myometrial_invasion+Tumor_size+ER+ki67	8.64526e-05	0.949349
BMI+Deep_myometrial_invasion+Tumor_size+ER+ki67+Surgical_therapy	4.58731e-05	0.660823
BMI+Deep_myometrial_invasion+Tumor_size+ER+Surgical_therapy	1.85225e-05	0.660711
BMI+Deep_myometrial_invasion+Tumor_size+PR	5.32702e-05	0.916694
BMI+Deep_myometrial_invasion+Tumor_size+PR+ki67	0.000132651	0.923411
BMI+Deep_myometrial_invasion+Tumor_size+PR+ki67+Surgical_therapy	5.99497e-05	0.590251
BMI+Deep_myometrial_invasion+Tumor_size+PR+Surgical_therapy	2.41813e-05	0.59146
BMI+Deep_myometrial_invasion+Tumor_size+ki67	5.38888e-05	0.922287
BMI+Deep_myometrial_invasion+Tumor_size+ki67+Surgical_therapy	2.34076e-05	0.634077
BMI+Deep_myometrial_invasion+Tumor_size+Surgical_therapy	8.45679e-06	0.636582
BMI+Deep_myometrial_invasion+P53	5.7491e-06	-0.0908972
BMI+Deep_myometrial_invasion+P53+MMR	1.29617e-05	-0.145782
BMI+Deep_myometrial_invasion+P53+MMR+ER	1.05967e-05	0.253442
BMI+Deep_myometrial_invasion+P53+MMR+ER+PR	1.92741e-05	0.322487
BMI+Deep_myometrial_invasion+P53+MMR+ER+ki67	2.54706e-05	0.23375
BMI+Deep_myometrial_invasion+P53+MMR+ER+Surgical_therapy	1.32254e-05	0.179973
BMI+Deep_myometrial_invasion+P53+MMR+PR	3.44278e-05	-0.0222194
BMI+Deep_myometrial_invasion+P53+MMR+PR+ki67	8.35481e-05	-0.022288
BMI+Deep_myometrial_invasion+P53+MMR+PR+Surgical_therapy	4.15474e-05	-0.0595898
BMI+Deep_myometrial_invasion+P53+MMR+ki67	3.46431e-05	-0.149647
BMI+Deep_myometrial_invasion+P53+MMR+ki67+Surgical_therapy	4.64217e-05	-0.110685
BMI+Deep_myometrial_invasion+P53+MMR+Surgical_therapy	1.82277e-05	-0.119191
BMI+Deep_myometrial_invasion+P53+ER	8.58296e-06	0.238536
BMI+Deep_myometrial_invasion+P53+ER+PR	1.83093e-05	0.324374
BMI+Deep_myometrial_invasion+P53+ER+PR+ki67	3.98451e-05	0.248965
BMI+Deep_myometrial_invasion+P53+ER+PR+Surgical_therapy	2.31908e-05	0.235007
BMI+Deep_myometrial_invasion+P53+ER+ki67	2.11924e-05	0.180459
BMI+Deep_myometrial_invasion+P53+ER+ki67+Surgical_therapy	2.45991e-05	0.107803
BMI+Deep_myometrial_invasion+P53+ER+Surgical_therapy	1.17639e-05	0.166376
BMI+Deep_myometrial_invasion+P53+PR	1.75367e-05	-0.00352856
BMI+Deep_myometrial_invasion+P53+PR+ki67	4.60528e-05	-0.0442835
BMI+Deep_myometrial_invasion+P53+PR+ki67+Surgical_therapy	5.13898e-05	-0.0923724
BMI+Deep_myometrial_invasion+P53+PR+Surgical_therapy	2.23182e-05	-0.0497911
BMI+Deep_myometrial_invasion+P53+ki67	1.70783e-05	-0.130872
BMI+Deep_myometrial_invasion+P53+ki67+Surgical_therapy	2.13095e-05	-0.119281
BMI+Deep_myometrial_invasion+P53+Surgical_therapy	8.37184e-06	-0.0739516
BMI+Deep_myometrial_invasion+MMR	0.00647297	0.91028
BMI+Deep_myometrial_invasion+MMR+ER	0.0120014	1.00653
BMI+Deep_myometrial_invasion+MMR+ER+PR	0.00582608	1.01206
BMI+Deep_myometrial_invasion+MMR+ER+PR+ki67	0.0100038	1.02668
BMI+Deep_myometrial_invasion+MMR+ER+PR+Surgical_therapy	0.00404918	0.744964
BMI+Deep_myometrial_invasion+MMR+ER+ki67	0.0211849	1.03725
BMI+Deep_myometrial_invasion+MMR+ER+ki67+Surgical_therapy	0.0108275	0.813766
BMI+Deep_myometrial_invasion+MMR+ER+Surgical_therapy	0.00660782	0.800833
BMI+Deep_myometrial_invasion+MMR+PR	0.00894314	0.828106
BMI+Deep_myometrial_invasion+MMR+PR+ki67	0.0169029	0.837943
BMI+Deep_myometrial_invasion+MMR+PR+ki67+Surgical_therapy	0.00731835	0.641957
BMI+Deep_myometrial_invasion+MMR+PR+Surgical_therapy	0.00402299	0.638456
BMI+Deep_myometrial_invasion+MMR+ki67	0.0130171	0.922478
BMI+Deep_myometrial_invasion+MMR+ki67+Surgical_therapy	0.00670996	0.771785
BMI+Deep_myometrial_invasion+MMR+Surgical_therapy	0.00359438	0.76504
BMI+Deep_myometrial_invasion+ER	0.0112167	0.736929
BMI+Deep_myometrial_invasion+ER+PR	0.00496574	0.773016
BMI+Deep_myometrial_invasion+ER+PR+ki67	0.00910253	0.833281
BMI+Deep_myometrial_invasion+ER+PR+ki67+Surgical_therapy	0.00471478	0.535067
BMI+Deep_myometrial_invasion+ER+PR+Surgical_therapy	0.00279704	0.476787
BMI+Deep_myometrial_invasion+ER+ki67	0.0218313	0.826568
BMI+Deep_myometrial_invasion+ER+ki67+Surgical_therapy	0.00954483	0.600528
BMI+Deep_myometrial_invasion+ER+Surgical_therapy	0.00512713	0.51309
BMI+Deep_myometrial_invasion+PR	0.00616977	0.669433
BMI+Deep_myometrial_invasion+PR+ki67	0.0129114	0.70903
BMI+Deep_myometrial_invasion+PR+ki67+Surgical_therapy	0.00455042	0.493007
BMI+Deep_myometrial_invasion+PR+Surgical_therapy	0.00229534	0.447976
BMI+Deep_myometrial_invasion+ki67	0.0112975	0.786558
BMI+Deep_myometrial_invasion+ki67+Surgical_therapy	0.00487362	0.593733
BMI+Deep_myometrial_invasion+Surgical_therapy	0.002291	0.514696
BMI+LVSI	0.00208238	0.481003
BMI+LVSI+Tumor_size	0.000308086	0.454999
BMI+LVSI+Tumor_size+P53	0.0001792	-0.105799
BMI+LVSI+Tumor_size+P53+MMR	0.000369395	-0.0942954
BMI+LVSI+Tumor_size+P53+MMR+ER	0.000491109	-0.141508
BMI+LVSI+Tumor_size+P53+MMR+PR	0.000746496	-0.126581
BMI+LVSI+Tumor_size+P53+MMR+ki67	0.00078675	0.0682329
BMI+LVSI+Tumor_size+P53+MMR+Surgical_therapy	0.000536004	-0.123185
BMI+LVSI+Tumor_size+P53+ER	0.000279578	-0.156391
BMI+LVSI+Tumor_size+P53+ER+PR	0.000527148	-0.10143
BMI+LVSI+Tumor_size+P53+ER+ki67	0.000619237	-0.0858396
BMI+LVSI+Tumor_size+P53+ER+Surgical_therapy	0.000446164	-0.175578
BMI+LVSI+Tumor_size+P53+PR	0.000410543	-0.132453
BMI+LVSI+Tumor_size+P53+PR+ki67	0.000863171	-0.00687201
BMI+LVSI+Tumor_size+P53+PR+Surgical_therapy	0.000618678	-0.167004
BMI+LVSI+Tumor_size+P53+ki67	0.000400562	0.0112642
BMI+LVSI+Tumor_size+P53+ki67+Surgical_therapy	0.000576023	-0.096971
BMI+LVSI+Tumor_size+P53+Surgical_therapy	0.000272244	-0.147139
BMI+LVSI+Tumor_size+MMR	0.000580132	0.36527
BMI+LVSI+Tumor_size+MMR+ER	0.00118269	0.347878
BMI+LVSI+Tumor_size+MMR+ER+PR	0.00196208	0.433333
BMI+LVSI+Tumor_size+MMR+ER+ki67	0.00265683	0.520304
BMI+LVSI+Tumor_size+MMR+ER+Surgical_therapy	0.0010138	0.148472
BMI+LVSI+Tumor_size+MMR+PR	0.00133336	0.371555
BMI+LVSI+Tumor_size+MMR+PR+ki67	0.00281775	0.591309
BMI+LVSI+Tumor_size+MMR+PR+Surgical_therapy	0.00110095	0.161515
BMI+LVSI+Tumor_size+MMR+ki67	0.00137106	0.552865
BMI+LVSI+Tumor_size+MMR+ki67+Surgical_therapy	0.00125074	0.30766
BMI+LVSI+Tumor_size+MMR+Surgical_therapy	0.000506619	0.149663
BMI+LVSI+Tumor_size+ER	0.000713363	0.436052
BMI+LVSI+Tumor_size+ER+PR	0.00117194	0.515821
BMI+LVSI+Tumor_size+ER+PR+ki67	0.00248324	0.660409
BMI+LVSI+Tumor_size+ER+PR+Surgical_therapy	0.000982007	0.269671
BMI+LVSI+Tumor_size+ER+ki67	0.00165279	0.563238
BMI+LVSI+Tumor_size+ER+ki67+Surgical_therapy	0.00144204	0.306833
BMI+LVSI+Tumor_size+ER+Surgical_therapy	0.0006068	0.204078
BMI+LVSI+Tumor_size+PR	0.000779917	0.466471
BMI+LVSI+Tumor_size+PR+ki67	0.00168301	0.634116
BMI+LVSI+Tumor_size+PR+ki67+Surgical_therapy	0.00143746	0.359495
BMI+LVSI+Tumor_size+PR+Surgical_therapy	0.000635937	0.22194
BMI+LVSI+Tumor_size+ki67	0.000768799	0.590676
BMI+LVSI+Tumor_size+ki67+Surgical_therapy	0.000688915	0.311937
BMI+LVSI+Tumor_size+Surgical_therapy	0.000273416	0.205027
BMI+LVSI+P53	0.00024951	-0.168359
BMI+LVSI+P53+MMR	0.000524986	-0.117247
BMI+LVSI+P53+MMR+ER	0.000671821	-0.140321
BMI+LVSI+P53+MMR+ER+PR	0.00124336	-0.102833
BMI+LVSI+P53+MMR+ER+ki67	0.00151661	-0.0715949
BMI+LVSI+P53+MMR+ER+Surgical_therapy	0.000998364	-0.132389
BMI+LVSI+P53+MMR+PR	0.00112072	-0.145937
BMI+LVSI+P53+MMR+PR+ki67	0.00247302	-0.0301157
BMI+LVSI+P53+MMR+PR+Surgical_therapy	0.0014664	-0.144946
BMI+LVSI+P53+MMR+ki67	0.00129089	0.013839
BMI+LVSI+P53+MMR+ki67+Surgical_therapy	0.00149256	-0.0219868
BMI+LVSI+P53+MMR+Surgical_therapy	0.000627485	-0.122361
BMI+LVSI+P53+ER	0.000395496	-0.211033
BMI+LVSI+P53+ER+PR	0.000781893	-0.161267
BMI+LVSI+P53+ER+PR+ki67	0.00168105	-0.139779
BMI+LVSI+P53+ER+PR+Surgical_therapy	0.00091103	-0.173794
BMI+LVSI+P53+ER+ki67	0.000926167	-0.207992
BMI+LVSI+P53+ER+ki67+Surgical_therapy	0.00111006	-0.271626
BMI+LVSI+P53+ER+Surgical_therapy	0.000490812	-0.209057
BMI+LVSI+P53+PR	0.00060806	-0.196164
BMI+LVSI+P53+PR+ki67	0.00137006	-0.141277
BMI+LVSI+P53+PR+ki67+Surgical_therapy	0.00148098	-0.220704
BMI+LVSI+P53+PR+Surgical_therapy	0.000675182	-0.201836
BMI+LVSI+P53+ki67	0.000628016	-0.104317
BMI+LVSI+P53+ki67+Surgical_therapy	0.000679889	-0.167129
BMI+LVSI+P53+Surgical_therapy	0.000287855	-0.179108
BMI+LVSI+MMR	0.0033739	0.437436
BMI+LVSI+MMR+ER	0.00710519	0.445398
BMI+LVSI+MMR+ER+PR	0.00895666	0.503875
BMI+LVSI+MMR+ER+PR+ki67	0.0171841	0.579727
BMI+LVSI+MMR+ER+PR+Surgical_therapy	0.00710615	0.261594
BMI+LVSI+MMR+ER+ki67	0.0144176	0.492203
BMI+LVSI+MMR+ER+ki67+Surgical_therapy	0.0106335	0.212514
BMI+LVSI+MMR+ER+Surgical_therapy	0.00542311	0.195802
BMI+LVSI+MMR+PR	0.00718501	0.441264
BMI+LVSI+MMR+PR+ki67	0.0142882	0.545295
BMI+LVSI+MMR+PR+ki67+Surgical_therapy	0.0103001	0.277734
BMI+LVSI+MMR+PR+Surgical_therapy	0.00514174	0.20556
BMI+LVSI+MMR+ki67	0.00766148	0.513359
BMI+LVSI+MMR+ki67+Surgical_therapy	0.00568581	0.241082
BMI+LVSI+MMR+Surgical_therapy	0.00257477	0.196042
BMI+LVSI+ER	0.00515585	0.487934
BMI+LVSI+ER+PR	0.00624262	0.542422
BMI+LVSI+ER+PR+ki67	0.0126305	0.595686
BMI+LVSI+ER+PR+ki67+Surgical_therapy	0.00932454	0.318686
BMI+LVSI+ER+PR+Surgical_therapy	0.00476428	0.30901
BMI+LVSI+ER+ki67	0.0112456	0.513958
BMI+LVSI+ER+ki67+Surgical_therapy	0.00775602	0.222605
BMI+LVSI+ER+Surgical_therapy	0.00372513	0.244606
BMI+LVSI+PR	0.00475339	0.482963
BMI+LVSI+PR+ki67	0.0100765	0.557282
BMI+LVSI+PR+ki67+Surgical_therapy	0.00682307	0.283951
BMI+LVSI+PR+Surgical_therapy	0.00325722	0.255311
BMI+LVSI+ki67	0.00526863	0.522758
BMI+LVSI+ki67+Surgical_therapy	0.00373503	0.237725
BMI+LVSI+Surgical_therapy	0.00158756	0.242738
BMI+Tumor_size	0.00862238	0.966574
BMI+Tumor_size+P53	2.66643e-05	-0.0309695
BMI+Tumor_size+P53+MMR	6.36608e-05	-0.00963
BMI+Tumor_size+P53+MMR+ER	9.47067e-05	-0.0293634
BMI+Tumor_size+P53+MMR+ER+PR	0.000233899	0.00648974
BMI+Tumor_size+P53+MMR+ER+ki67	0.000223994	0.000154232
BMI+Tumor_size+P53+MMR+ER+Surgical_therapy	9.14276e-05	-0.00617291
BMI+Tumor_size+P53+MMR+PR	0.000122569	-0.0768886
BMI+Tumor_size+P53+MMR+PR+ki67	0.000283206	-0.0433628
BMI+Tumor_size+P53+MMR+PR+Surgical_therapy	0.000113923	-0.0322635
BMI+Tumor_size+P53+MMR+ki67	0.000156412	0.0248704
BMI+Tumor_size+P53+MMR+ki67+Surgical_therapy	0.000132684	0.0154616
BMI+Tumor_size+P53+MMR+Surgical_therapy	5.55356e-05	0.00192766
BMI+Tumor_size+P53+ER	5.07869e-05	-0.0530672
BMI+Tumor_size+P53+ER+PR	0.000135538	-0.0111865
BMI+Tumor_size+P53+ER+PR+ki67	0.000312936	-0.0252622
BMI+Tumor_size+P53+ER+PR+Surgical_therapy	0.000126594	-0.028517
BMI+Tumor_size+P53+ER+ki67	0.000129429	-0.0670044
BMI+Tumor_size+P53+ER+ki67+Surgical_therapy	0.00012163	-0.0942578
BMI+Tumor_size+P53+ER+Surgical_therapy	5.17644e-05	-0.0614163
BMI+Tumor_size+P53+PR	6.22958e-05	-0.0904128
BMI+Tumor_size+P53+PR+ki67	0.000157832	-0.0933081
BMI+Tumor_size+P53+PR+ki67+Surgical_therapy	0.000145785	-0.101019
BMI+Tumor_size+P53+PR+Surgical_therapy	6.12719e-05	-0.0744958
BMI+Tumor_size+P53+ki67	7.55322e-05	-0.0293508
BMI+Tumor_size+P53+ki67+Surgical_therapy	6.72499e-05	-0.0707484
BMI+Tumor_size+P53+Surgical_therapy	2.54631e-05	-0.04954
BMI+Tumor_size+MMR	0.014568	0.974178
BMI+Tumor_size+MMR+ER	0.0296746	0.975318
BMI+Tumor_size+MMR+ER+PR	0.0540806	1.07247
BMI+Tumor_size+MMR+ER+ki67	0.053588	0.975681
BMI+Tumor_size+MMR+ER+Surgical_therapy	0.00927963	0.545342
BMI+Tumor_size+MMR+PR	0.0301762	1.03821
BMI+Tumor_size+MMR+PR+ki67	0.0544464	1.04165
BMI+Tumor_size+MMR+PR+Surgical_therapy	0.00867112	0.628512
BMI+Tumor_size+MMR+ki67	0.0296202	0.974367
BMI+Tumor_size+MMR+ki67+Surgical_therapy	0.00864072	0.53074
BMI+Tumor_size+MMR+Surgical_therapy	0.00417103	0.530829
BMI+Tumor_size+ER	0.0200282	0.967324
BMI+Tumor_size+ER+PR	0.0396328	1.07926
BMI+Tumor_size+ER+PR+ki67	0.0698119	1.07972
BMI+Tumor_size+ER+PR+Surgical_therapy	0.0105426	0.601208
BMI+Tumor_size+ER+ki67	0.0396788	0.967182
BMI+Tumor_size+ER+ki67+Surgical_therapy	0.0114056	0.515892
BMI+Tumor_size+ER+Surgical_therapy	0.00560369	0.515891
BMI+Tumor_size+PR	0.0198778	1.036
BMI+Tumor_size+PR+ki67	0.0393984	1.03674
BMI+Tumor_size+PR+ki67+Surgical_therapy	0.0104888	0.607351
BMI+Tumor_size+PR+Surgical_therapy	0.00509455	0.606547
BMI+Tumor_size+ki67	0.0200191	0.96654
BMI+Tumor_size+ki67+Surgical_therapy	0.00524314	0.50209
BMI+Tumor_size+Surgical_therapy	0.00230322	0.502473
BMI+P53	2.50323e-05	-0.0450246
BMI+P53+MMR	5.84336e-05	-0.00862896
BMI+P53+MMR+ER	8.78608e-05	-0.00642653
BMI+P53+MMR+ER+PR	0.000223644	0.0199616
BMI+P53+MMR+ER+PR+ki67	0.000523218	0.0525182
BMI+P53+MMR+ER+PR+Surgical_therapy	0.00026463	0.0323082
BMI+P53+MMR+ER+ki67	0.000227187	0.024947
BMI+P53+MMR+ER+ki67+Surgical_therapy	0.000266235	0.0219487
BMI+P53+MMR+ER+Surgical_therapy	0.000112259	0.0104281
BMI+P53+MMR+PR	0.000126773	-0.0812931
BMI+P53+MMR+PR+ki67	0.000323694	-0.0388938
BMI+P53+MMR+PR+ki67+Surgical_therapy	0.000362813	-0.0225386
BMI+P53+MMR+PR+Surgical_therapy	0.000153488	-0.0441945
BMI+P53+MMR+ki67	0.000165649	0.0388284
BMI+P53+MMR+ki67+Surgical_therapy	0.000188675	0.03529
BMI+P53+MMR+Surgical_therapy	7.15348e-05	0.00388016
BMI+P53+ER	5.23209e-05	-0.0518427
BMI+P53+ER+PR	0.000144597	-0.0342691
BMI+P53+ER+PR+ki67	0.000346751	-0.0754911
BMI+P53+ER+PR+ki67+Surgical_therapy	0.000394353	-0.10926
BMI+P53+ER+PR+Surgical_therapy	0.000182141	-0.041653
BMI+P53+ER+ki67	0.000141524	-0.0935193
BMI+P53+ER+ki67+Surgical_therapy	0.000172753	-0.128921
BMI+P53+ER+Surgical_therapy	7.23372e-05	-0.0625633
BMI+P53+PR	6.79043e-05	-0.120595
BMI+P53+PR+ki67	0.000184626	-0.140289
BMI+P53+PR+ki67+Surgical_therapy	0.000214839	-0.155903
BMI+P53+PR+Surgical_therapy	8.77849e-05	-0.106437
BMI+P53+ki67	7.9974e-05	-0.0533428
BMI+P53+ki67+Surgical_therapy	9.52546e-05	-0.0917613
BMI+P53+Surgical_therapy	3.45095e-05	-0.0573273
BMI+MMR	0.291325	0.848624
BMI+ER	0.571761	0.764013
BMI+PR	0.426365	0.868996
BMI+ki67	0.532483	0.764878
BMI+Surgical_therapy	0.122178	0.417826
Menopause+Gestation	0.302073	-1.05488
Menopause+Endometrial_hyperplasia	0.398538	0.301825
Menopause+Histologic_differentiation	0.000953896	-2.56572
Menopause+Histologic_differentiation+Stage	0	-1.84769
Menopause+Histologic_differentiation+Stage+Deep_myometrial_invasion	0	-1.61009
Menopause+Histologic_differentiation+Stage+Deep_myometrial_invasion+LVSI	0	-1.18862
Menopause+Histologic_differentiation+Stage+Deep_myometrial_invasion+LVSI+Tumor_size	0	-0.956902
Menopause+Histologic_differentiation+Stage+Deep_myometrial_invasion+LVSI+P53	0	-0.499159
[truncated: 4,091 more rows]
